# Supplementary material for: Preserving precise choreography of bonds in Z-stereoretentive olefin metathesis by using quinoxaline-2,3-dithiolate ligand
Source: Nat Commun. 2024 Oct 17;15:8981. doi: 10.1038/s41467-024-52876-4 (PMC11487267; doi:10.1038/s41467-024-52876-4)
Supplement: Supplementary file 3 — Source Data [file 41467_2024_52876_MOESM3_ESM.xlsx]

## Sheet: StHovXYZs
103
precat-S	tHov
44	0.198993	-0.157279	0.590485
16	1.61552	1.39286	-0.338993
6	3.19675	1.1349	0.398869
6	3.38268	0.094311	1.35019
16	2.03422	-0.999656	1.71898
6	-0.78663	0.115339	-1.18006
7	-0.530417	-0.656073	-2.27859
7	-1.45552	1.23269	-1.61372
6	-1.04171	-0.072721	-3.53379
6	-1.46608	1.33697	-3.09019
1	-1.88917	-0.682207	-3.92258
1	-0.247372	-0.060479	-4.30636
1	-2.46834	1.63687	-3.45702
1	-0.735456	2.10536	-3.4203
6	-0.109329	-2.03064	-2.24653
6	-1.1112	-3.03775	-2.15936
6	1.26793	-2.35042	-2.38348
6	-0.700398	-4.38506	-2.1861
6	1.62736	-3.71446	-2.37094
6	0.657848	-4.72235	-2.27703
1	-1.4566	-5.18269	-2.11079
1	2.69023	-3.98837	-2.45352
1	0.962889	-5.78093	-2.27907
6	-2.59342	-2.69731	-2.02336
1	-2.69245	-1.59884	-2.10292
6	2.3221	-1.27496	-2.61046
1	1.88217	-0.305933	-2.29713
6	-2.1275	2.20908	-0.801773
6	-1.61733	3.53174	-0.70573
6	-3.33904	1.82828	-0.148398
6	-2.34038	4.46673	0.065992
6	-4.01081	2.7977	0.618663
6	-3.52038	4.10784	0.725785
1	-1.95925	5.49581	0.154466
1	-4.93405	2.52569	1.14896
1	-4.06412	4.85132	1.33028
6	-3.91031	0.418613	-0.295078
1	-3.05125	-0.282919	-0.219178
6	-0.339667	3.98232	-1.40728
1	0.193199	3.07428	-1.75557
6	-0.742826	1.06448	1.61118
8	-1.15596	-1.58154	1.87842
6	4.30942	1.93227	0.032696
6	5.57411	1.73337	0.60172
6	5.75386	0.715966	1.55507
6	4.66587	-0.093451	1.91696
1	-0.545798	2.15683	1.59426
6	-3.42848	-3.31777	-3.16059
1	-4.48141	-2.96942	-3.10538
1	-3.02471	-3.04123	-4.15681
1	-3.44206	-4.42667	-3.10226
6	-3.15027	-3.07884	-0.637033
1	-2.63948	-2.50758	0.162207
1	-4.23487	-2.8504	-0.580007
1	-3.02216	-4.1623	-0.429216
6	-4.57195	0.239778	-1.67987
1	-4.98463	-0.784579	-1.78986
1	-5.40912	0.959096	-1.80126
1	-3.86406	0.406774	-2.51369
6	-4.91228	0.029004	0.802462
1	-4.51361	0.21659	1.81634
1	-5.87139	0.580391	0.699706
1	-5.14909	-1.05185	0.728752
6	-0.671232	4.85999	-2.63416
1	-1.35314	4.34497	-3.34279
1	-1.17253	5.80159	-2.3232
1	0.255202	5.134	-3.18132
6	0.628266	4.71056	-0.454161
1	1.60759	4.86554	-0.950266
1	0.239168	5.70427	-0.145402
1	0.820893	4.10261	0.452013
6	3.58731	-1.48555	-1.76006
1	4.23088	-0.583636	-1.80353
1	3.32386	-1.65812	-0.698152
1	4.19211	-2.34708	-2.11633
6	2.66937	-1.17839	-4.11214
1	1.76954	-0.991797	-4.73561
1	3.38823	-0.351131	-4.28998
1	3.13349	-2.12039	-4.47633
6	-1.74414	0.600757	2.55727
6	-1.96565	-0.80026	2.68375
6	-2.53455	1.4794	3.33897
6	-2.94656	-1.30401	3.55289
6	-3.50898	0.984946	4.21727
6	-3.71263	-0.404391	4.31937
1	-2.37186	2.56264	3.22768
1	-3.12522	-2.38401	3.64154
1	-4.11506	1.67862	4.81991
1	-4.48116	-0.802025	5.00044
6	-0.897397	-2.98591	2.29375
1	-1.89982	-3.4671	2.35131
6	-0.096106	-3.66134	1.19311
1	0.950378	-3.30228	1.16766
1	-0.091385	-4.75548	1.37227
1	-0.542372	-3.47813	0.201781
6	-0.194073	-3.01898	3.6491
1	-0.789524	-2.53805	4.44897
1	-0.015224	-4.07473	3.93808
1	0.783482	-2.50142	3.57973
1	6.41455	2.37273	0.295114
1	6.73677	0.542702	2.01581
17	4.92821	-1.38177	3.08622
17	4.11599	3.18174	-1.19731
103
hTS0-StH	ov
44	-0.069681	0.221505	-0.070328
16	-1.17962	-0.911288	1.57872
6	-2.86004	-0.366287	1.46525
6	-3.26786	0.488277	0.401358
16	-2.08498	0.994014	-0.816681
6	1.12581	-1.37774	-0.406344
7	0.649189	-2.25882	-1.33332
7	2.28726	-1.87948	0.087459
6	1.59	-3.35864	-1.60912
6	2.54836	-3.25124	-0.41105
1	2.09763	-3.18769	-2.5875
1	1.06532	-4.33209	-1.65815
1	3.61456	-3.37561	-0.684277
1	2.30661	-3.98606	0.388383
6	-0.443988	-1.91634	-2.20289
6	-0.247105	-0.911305	-3.19297
6	-1.69966	-2.55154	-2.00885
6	-1.34633	-0.563909	-3.99991
6	-2.76364	-2.16735	-2.84695
6	-2.59102	-1.18581	-3.83151
1	-1.23709	0.229472	-4.7548
1	-3.75403	-2.62533	-2.70635
1	-3.44274	-0.885478	-4.46165
6	1.06357	-0.130869	-3.32035
1	1.86944	-0.716285	-2.82944
6	-1.90616	-3.58182	-0.904953
1	-1.10902	-3.40168	-0.152088
6	3.24468	-1.20963	0.916668
6	3.06754	-1.17328	2.32438
6	4.38978	-0.655788	0.283277
6	4.06934	-0.546115	3.09307
6	5.37718	-0.067314	1.09928
6	5.21666	-0.006667	2.49125
1	3.95374	-0.492263	4.1863
1	6.2723	0.374615	0.633639
1	5.98925	0.472251	3.11325
6	4.55198	-0.656658	-1.23539
1	3.66626	-1.16835	-1.6657
6	1.88259	-1.86056	2.99148
1	1.09213	-1.98105	2.2241
6	0.802427	1.33845	1.11589
8	-0.436949	3.68394	0.198554
6	-3.83374	-0.825074	2.38643
6	-5.1755	-0.434379	2.29338
6	-5.57648	0.426549	1.25571
6	-4.62837	0.875156	0.324506
1	0.657351	1.19257	2.21025
6	1.49419	0.088229	-4.7838
1	2.51159	0.530247	-4.82207
1	1.5074	-0.866671	-5.34788
1	0.815172	0.786435	-5.31609
6	0.967533	1.22091	-2.57698
1	1.05567	1.11863	-1.45242
1	1.83375	1.87589	-2.80638
1	0.037236	1.77013	-2.81795
6	5.80542	-1.436	-1.6805
1	5.86442	-1.486	-2.78814
1	6.73443	-0.946105	-1.31955
1	5.80534	-2.47398	-1.28651
6	4.54397	0.777304	-1.80011
1	3.64806	1.33224	-1.46186
1	5.43047	1.3535	-1.46099
1	4.55488	0.760399	-2.91059
6	2.29127	-3.2731	3.46664
1	2.70248	-3.8847	2.63667
1	3.07415	-3.21434	4.253
1	1.41686	-3.80979	3.89064
6	1.2689	-1.05039	4.14568
1	0.311708	-1.51069	4.46325
1	1.93956	-1.0098	5.03068
1	1.0428	-0.01275	3.82971
6	-3.2571	-3.41214	-0.183438
1	-3.25873	-3.97761	0.770585
1	-3.45147	-2.35022	0.057847
1	-4.10334	-3.78865	-0.796969
6	-1.75954	-5.01912	-1.45193
1	-0.783995	-5.18262	-1.95565
1	-1.85387	-5.76352	-0.633306
1	-2.55208	-5.23372	-2.20049
6	1.56715	2.53695	0.704015
6	0.922426	3.71563	0.212108
6	2.97526	2.53742	0.808916
6	1.70283	4.81016	-0.223464
6	3.74739	3.63488	0.394296
6	3.10596	4.76483	-0.138085
1	3.46259	1.64459	1.22209
1	1.21343	5.71144	-0.619172
1	4.84417	3.59909	0.485012
1	3.69447	5.63162	-0.479292
6	-1.21376	4.89808	0.075587
1	-0.845891	5.47845	-0.804702
6	-2.64796	4.4532	-0.190826
1	-3.01247	3.8122	0.637492
1	-3.31332	5.33616	-0.277903
1	-2.71699	3.85404	-1.11803
6	-1.08097	5.74015	1.34866
1	-0.025452	6.00921	1.55492
1	-1.66578	6.67819	1.25497
1	-1.46936	5.16822	2.21645
1	-5.90258	-0.807009	3.02924
1	-6.62392	0.747363	1.16338
17	-3.35426	-1.94756	3.65718
17	-5.16698	1.91976	-0.988484
103
A-StHov
44	-0.008006	0.133784	-0.207054
16	-1.20353	-0.566361	1.61245
6	-2.89288	-0.208059	1.22141
6	-3.24677	0.28302	-0.067244
16	-1.98432	0.549348	-1.2852
6	1.32486	-1.3626	0.047543
7	0.987971	-2.54757	-0.541304
7	2.49721	-1.54316	0.712696
6	2.04816	-3.56224	-0.410082
6	2.89703	-2.96975	0.728118
1	2.61179	-3.65221	-1.36887
1	1.62611	-4.55511	-0.162662
1	3.98715	-3.08146	0.572081
1	2.63887	-3.41548	1.71433
6	-0.055952	-2.60079	-1.53086
6	0.150553	-1.94904	-2.78062
6	-1.28074	-3.24463	-1.20725
6	-0.908702	-1.95846	-3.70745
6	-2.30607	-3.22204	-2.17156
6	-2.1249	-2.58532	-3.40667
1	-0.792522	-1.43789	-4.67029
1	-3.27475	-3.6894	-1.94048
1	-2.94881	-2.56097	-4.1369
6	1.42399	-1.16066	-3.09726
1	2.21559	-1.46965	-2.3827
6	-1.49161	-3.91256	0.146041
1	-0.779708	-3.42969	0.849185
6	3.31272	-0.507657	1.27497
6	2.98556	0.04137	2.54328
6	4.43617	-0.065483	0.525077
6	3.79439	1.08696	3.0304
6	5.232	0.961575	1.07313
6	4.90508	1.54458	2.30501
1	3.55511	1.54582	4.00149
1	6.10751	1.32669	0.513134
1	5.52351	2.36278	2.70654
6	4.80188	-0.677535	-0.82761
1	3.98364	-1.37175	-1.11148
6	1.8575	-0.544327	3.38455
1	1.12814	-1.00417	2.68851
6	0.626813	1.63199	0.661169
8	-0.955325	3.71656	0.026562
6	-3.92142	-0.462969	2.16229
6	-5.26858	-0.220973	1.86468
6	-5.6187	0.277775	0.597327
6	-4.61358	0.519086	-0.350748
1	0.291329	1.85224	1.69827
6	1.96478	-1.43881	-4.51351
1	2.95324	-0.952185	-4.64868
1	2.08398	-2.5269	-4.69295
1	1.29256	-1.03801	-5.30045
6	1.19413	0.352277	-2.891
1	1.14537	0.64757	-1.80199
1	2.05069	0.953736	-3.26077
1	0.270905	0.70849	-3.38789
6	6.10703	-1.49564	-0.724684
1	6.32912	-2.01182	-1.68247
1	6.96925	-0.836573	-0.488536
1	6.05198	-2.26075	0.077702
6	4.89544	0.368728	-1.95558
1	3.94968	0.933552	-2.06255
1	5.707	1.10322	-1.76962
1	5.11156	-0.127562	-2.92503
6	2.41446	-1.66727	4.28963
1	2.94404	-2.4465	3.70334
1	3.1407	-1.25659	5.02346
1	1.59348	-2.1574	4.85381
6	1.08872	0.492557	4.2188
1	0.180479	0.027603	4.65211
1	1.69937	0.891033	5.05729
1	0.754634	1.34361	3.59344
6	-2.90874	-3.68991	0.707106
1	-2.94206	-3.94804	1.78504
1	-3.21786	-2.63227	0.607749
1	-3.66189	-4.32172	0.189385
6	-1.16865	-5.4217	0.070488
1	-0.142926	-5.61556	-0.306754
1	-1.2637	-5.89524	1.07047
1	-1.87159	-5.9366	-0.618917
6	1.17866	2.75634	-0.114828
6	0.308662	3.8441	-0.448196
6	2.51192	2.7896	-0.570049
6	0.788835	4.90723	-1.24295
6	2.99317	3.85313	-1.35171
6	2.12401	4.90383	-1.69079
1	3.16916	1.96086	-0.275978
1	0.128661	5.74248	-1.51622
1	4.04163	3.86045	-1.68826
1	2.48301	5.74327	-2.30781
6	-1.97798	4.69974	-0.250075
1	-1.86021	5.05245	-1.30196
6	-3.30658	3.96081	-0.121616
1	-3.39579	3.5018	0.884237
1	-4.15468	4.65953	-0.271158
1	-3.37653	3.15038	-0.871818
6	-1.83889	5.87871	0.717647
1	-0.839095	6.35235	0.641276
1	-2.60665	6.65079	0.504538
1	-1.9756	5.52664	1.76099
1	-6.03841	-0.42799	2.62199
1	-6.66888	0.475834	0.339701
17	-3.49981	-1.13839	3.73396
17	-5.08361	1.11631	-1.9406
122
B-StHov
Ru	-0.072829	0.280065 -0.47	7653
S	0.743827	1.776426 1.07	7072
C	0.940579	3.325443 0.25	1723
C	0.625595	3.435984 -1.13	4375
S	-0.028055	2.046302 -2.00	9505
C	-0.449474 -	0.760188 1.30	3185
N	-1.599359 -	0.696839 2.04	6226
N	-0.532958	1.222525 2.14	9959
C	-1.421324 -	1.087909 3.45	8962
C	-0.090892	1.331716 3.55	7371
H	-2.028339 -	1.991267 3.68	7599
H	-1.772527 -	0.268989 4.12	0425
H	-0.354102	2.326944 3.97	1090
H	-0.5951	0.562075 4.17	7701
C	-2.942889 -	0.429636 1.60	9141
C	-3.765101 -	1.539105 1.25	5383
C	-3.44684	0.895671 1.63	4064
C	-5.094320 -	1.284011 0.87	1002
C	-4.78827	1.095505 1.24	2712
C	-5.6028	0.022514 0.85	9740
H	-5.740335 -	2.118801 0.55	7527
H	-5.19827	2.117866 1.23	9361
H	-6.63887	0.202274 0.53	6271
C	-3.252080 -	2.978828 1.31	9310
H	-2.188644 -	2.938902 1.62	4994
C	-2.60724	2.074562 2.11	1950
H	-1.57994	1.701308 2.29	6957
C	-1.80271	1.774672 1.77	4693
C	-3.00634	1.157893 2.21	0254
C	-1.81473	3.004943 1.04	8793
C	-4.22605	1.782002 1.87	5951
C	-3.05934	3.592413 0.76	2953
C	-4.25765	2.985790 1.16	3559
H	-5.171	1.308753 2.18	3987
H	-3.09162	4.536715 0.20	1131
H	-5.22346	3.451899 0.91	1857
C	-0.516375	3.692313 0.62	3662
H	-0.225434 -	2.890327 0.41	6991
C	3.0281	0.113642 3.05	4061
H	2.00958	0.550611 3.02	9872
C	-1.46078	0.746031 -0.96	8937
H	-1.33168	1.819457 -1.17	8578
C	-1.943711 -	0.544383 -1.37	8550
C	-0.874901 -	1.053253 -2.14	1260
H	-2.375793 -	1.215978 -0.62	7454
H	-0.537986 -	2.091786 -1.99	0750
C	1.43039	4.461295 0.94	4285
C	1.61424	5.689639 0.29	6989
C	1.31629	5.799159 -1.07	3189
C	0.831807	4.687278 -1.77	5579
H	-0.637778 -	0.623627 -3.13	0035
C	-4.016367 -	3.782003 2.39	3203
H	-3.564383 -	4.787683 2.52	6821
H	-4.005920 -	3.264146 3.37	4881
H	-5.079761 -	3.924809 2.10	6623
C	-3.292636 -	3.703898 -0.04	0883
H	-2.613067 -	3.227369 -0.77	4364
H	-2.976722 -	4.761884 0.07	6361
H	-4.311558 -	3.699321 -0.48	0517
C	-0.032650 -	4.566537 1.77	1279
H	-0.980448 -	5.062671 1.47	5641
H	-0.699434	5.356581 2.04	2000
H	-0.233878 -	3.970534 2.68	3640
C	-0.643869	4.516401 -0.66	9871
H	-1.12868	3.926728 -1.47	4082
H	-1.23918	5.442503 -0.52	0253
H	-0.361822 -	4.827433 -1.02	0289
C	-3.39328	0.216365 4.51	8494
H	-2.72113	0.985220 4.95	3752
H	-4.42967	0.611026 4.58	8416
H	3.3346	0.694191 5.15	1360
C	3.96842	1.192213 2.48	5664
H	3.83432	2.144352 3.03	7956
H	5.03657	0.897083 2.56	3262
H	3.74015	1.390154 1.42	1899
C	-2.48312	3.179313 1.04	5510
H	-1.80525	3.982154 1.40	0978
H	-2.04902	2.782697 0.10	5174
H	-3.4661	3.639974 0.80	9825
C	-3.15334	2.633056 3.44	2653
H	-3.22398	1.841893 4.21	8992
H	-2.48787	3.434735 3.82	6154
H	-4.16881	3.066575 3.31	7765
C	-2.93842	0.486051 -1.88	6421
H	-3.13129	1.251146 -1.10	6448
H	-2.50248	1.040731 -2.74	5346
C	-4.277968 -	0.117152 -2.28	4219
C	-4.413167 -	1.467726 -2.66	6351
C	-5.43885	0.686806 -2.25	8863
C	-5.672555 -	2.008308 -2.98	1573
C	-6.69698	0.156347 -2.58	4766
C	-6.821967 -	1.200593 -2.93	6098
H	-3.519728 -	2.108673 -2.70	8391
H	-5.35072	1.742976 -1.95	5362
H	-5.754667 -	3.069725 -3.26	7148
H	-7.58896	0.802924 -2.55	2886
H	-7.809644 -	1.623215 -3.18	0351
C	-2.81782	0.328502 -1.25	8129
C	3.29514	1.001266 -1.09	7429
C	-3.74532	1.307154 -1.78	7154
C	4.61916	1.357262 -1.36	5158
C	-5.08676	0.943948 -2.02	7628
C	5.5187	0.374771 -1.81	4535
H	2.59177	1.762034 -0.74	4394
H	4.948	2.396995 -1.21	8914
H	-5.80283	1.693238 -2.38	4420
H	6.57125	0.632707 -2.01	4274
O	-3.24535	2.551496 -2.01	1704
C	-3.78201	3.504934 -2.96	4861
H	-2.95332	4.245067 -3.00	4534
C	-5.0202	4.248172 -2.44	7490
H	-4.86856	4.563943 -1.39	7137
H	-5.94439	3.639554 -2.49	5992
H	-5.18704	5.156373 -3.06	2683
C	-3.94067	2.902118 -4.36	2959
H	-4.76816	2.167791 -4.41	5402
H	-4.15266	3.709745 -5.09	3182
H	-3.0063	2.390062 -4.66	8318
H	1.98696	6.554795 0.86	3774
H	1.45549	6.752925 -1.60	2281
Cl	0.467882	4.867533 -3.48	4219
Cl	1.79268	4.349256 2.66	5816
122
hTS1-StH	ov
44	0.181719	-0.367369	0.289659
16	1.746	-1.57113	-0.830233
6	2.64425	-2.5336	0.356854
6	2.25673	-2.51016	1.72838
16	0.862371	-1.55862	2.22687
6	-0.549862	-0.052764	-1.60669
7	-1.49971	-0.85331	-2.19607
7	0.063365	0.636044	-2.62494
6	-1.53459	-0.734883	-3.66906
6	-0.301361	0.134294	-3.96701
1	-2.48564	-0.261989	-3.99833
1	-1.47602	-1.74063	-4.13209
1	-0.5099	0.9747	-4.65934
1	0.538877	-0.458958	-4.39036
6	-2.4801	-1.68157	-1.54039
6	-3.7779	-1.14161	-1.29523
6	-2.17543	-3.03543	-1.2361
6	-4.74001	-1.96697	-0.684299
6	-3.17389	-3.81725	-0.615768
6	-4.4416	-3.29263	-0.33881
1	-5.73941	-1.56105	-0.466142
1	-2.95034	-4.86476	-0.360869
1	-5.20667	-3.92155	0.143792
6	-4.17203	0.264319	-1.74605
1	-3.2386	0.790034	-2.02784
6	-0.855212	-3.68527	-1.6269
1	-0.16999	-2.87996	-1.95687
6	0.758718	1.88318	-2.48792
6	2.146	1.95635	-2.76873
6	0.00983	3.04234	-2.1208
6	2.77082	3.22083	-2.7125
6	0.680588	4.27864	-2.07742
6	2.04811	4.37245	-2.38134
1	3.8487	3.29609	-2.92519
1	0.125323	5.18602	-1.79614
1	2.55403	5.35068	-2.34906
6	-1.48098	2.95776	-1.7889
1	-1.66198	1.94621	-1.36556
6	2.96934	0.720248	-3.10573
1	2.31777	-0.163441	-2.95313
6	0.735804	1.44843	0.617553
1	0.368603	2.28869	0.004423
6	-1.74512	0.009596	1.11354
6	-0.885569	1.08301	1.64269
1	-2.43525	0.343853	0.324049
1	-1.19325	2.11278	1.39098
6	3.74867	-3.32265	-0.045463
6	4.47413	-4.08804	0.876424
6	4.09676	-4.07108	2.23142
6	3.00555	-3.29595	2.6471
1	-0.535346	0.979748	2.6856
6	-5.07146	0.188451	-3.00065
1	-5.26855	1.20293	-3.40756
1	-4.61284	-0.424172	-3.80396
1	-6.04976	-0.275275	-2.7527
6	-4.85839	1.10419	-0.651402
1	-4.23513	1.19308	0.25928
1	-5.06768	2.12695	-1.02998
1	-5.82736	0.664919	-0.335655
6	-2.33606	3.09648	-3.06567
1	-3.41869	3.03582	-2.82824
1	-2.14543	4.07457	-3.55579
1	-2.10671	2.3011	-3.80237
6	-1.93499	3.96164	-0.714573
1	-1.26158	3.93298	0.166084
1	-1.9568	5.00511	-1.09511
1	-2.9623	3.71372	-0.376775
6	3.42736	0.731183	-4.5782
1	2.56605	0.813246	-5.27437
1	4.10408	1.58818	-4.78483
1	3.97995	-0.200754	-4.82042
6	4.15867	0.554108	-2.13867
1	4.62396	-0.443849	-2.27294
1	4.9387	1.32747	-2.30571
1	3.8185	0.623437	-1.0861
6	-0.1735	-4.39312	-0.440919
1	0.851188	-4.71116	-0.721962
1	-0.085129	-3.71369	0.431447
1	-0.733296	-5.298	-0.122088
6	-1.05925	-4.64728	-2.81703
1	-1.52215	-4.1337	-3.68639
1	-0.085688	-5.06938	-3.14392
1	-1.72252	-5.49563	-2.54281
6	-2.40963	-0.989931	2.05079
1	-2.54397	-1.95332	1.51596
1	-1.74117	-1.20908	2.91183
6	-3.7666	-0.507705	2.54836
6	-3.97579	0.830326	2.95092
6	-4.8646	-1.39308	2.60379
6	-5.24084	1.27329	3.37325
6	-6.13175	-0.957086	3.02637
6	-6.32824	0.382534	3.40601
1	-3.13739	1.54354	2.92252
1	-4.71867	-2.44034	2.29758
1	-5.37856	2.32367	3.67701
1	-6.97319	-1.66834	3.05524
1	-7.32228	0.729386	3.73039
6	1.87142	1.88354	1.45558
6	2.99454	1.06258	1.70683
6	1.86589	3.21745	1.97724
6	4.09085	1.52969	2.44415
6	2.9577	3.67284	2.74596
6	4.06174	2.83194	2.96918
1	3.00444	0.051224	1.27995
1	4.95878	0.874708	2.61273
1	2.95088	4.67674	3.18667
1	4.9058	3.20781	3.56946
8	0.729014	3.93387	1.71709
6	0.619185	5.37525	1.85209
1	-0.337794	5.56212	1.31831
6	1.71383	6.13637	1.098
1	1.84787	5.69944	0.089235
1	2.69272	6.11651	1.61409
1	1.41069	7.19764	0.986093
6	0.420823	5.80356	3.31014
1	1.34543	5.71186	3.91312
1	0.097352	6.8644	3.34629
1	-0.364498	5.18384	3.78733
1	5.32664	-4.69224	0.534808
1	4.65244	-4.6616	2.97412
17	2.57032	-3.30413	4.34811
17	4.22204	-3.36734	-1.74464
122
C-StHov
Ru	-0.292414 -	0.341977 -0.30	6653
S	-2.085613 -	1.254703 0.69	9114
C	-3.217359 -	1.774788 -0.56	5357
C	-2.855806 -	1.636495 -1.93	7161
S	-1.272959 -	1.010864 -2.36	9245
C	-0.491412	0.426450 1.59	8628
N	-1.23378	1.482467 2.06	9377
N	0.045232	0.259059 2.70	0484
C	-1.29252	1.546473 3.54	5428
C	-0.290455	0.459298 3.97	0008
H	-2.32707	1.345328 3.90	1138
H	-1.00403	2.559431 3.89	2203
H	0.686171	0.229934 4.74	2864
H	-0.661731 -	0.890237 4.34	9915
C	-2.01142	2.426432 1.30	6745
C	-3.40128	2.168122 1.11	6177
C	-1.41266	3.626427 0.83	9076
C	-4.16772	3.121626 0.42	0740
C	-2.22163	4.537980 0.12	6857
C	-3.58472	4.294809 -0.07	8939
H	-5.23935	2.932914 0.25	4067
H	-1.77057	5.467151 -0.25	4766
H	-4.19937	5.025361 -0.62	8998
C	-4.08737	0.927460 1.68	6887
H	-3.2901	0.259371 2.06	7185
C	-0.034507 -	3.991201 1.14	0287
H	-0.517317 -	3.102814 1.59	2568
C	-0.349877	1.639267 2.71	6852
C	-1.68694	1.992401 3.02	7382
C	0.646386	2.632956 2.47	3934
C	-2.01146	3.363698 3.11	0281
C	0.272168	3.985887 2.57	8021
C	-1.04479	4.352539 2.89	5780
H	-3.04768	3.656030 3.34	1262
H	1.02493	4.768926 2.40	3153
H	-1.31783	5.417453 2.96	5958
C	2.08615	2.257052 2.11	7671
H	2.04343	1.285868 1.57	8453
C	-2.76718	0.944875 3.26	4312
H	-2.337226 -	0.040532 2.99	4144
C	-0.191809	1.622420 -0.52	6237
H	0.209873	2.222459 0.30	7916
C	-1.5836	0.402845 -1.12	3839
C	1.05771	1.049345 -1.40	7994
H	-2.37245	0.400400 -0.35	4820
H	1.86902	1.732568 -1.08	9977
C	-4.475846 -	2.320174 -0.21	8374
C	-5.389234 -	2.727882 -1.19	8658
C	-5.042022 -	2.594562 -2.55	5769
C	-3.797070 -	2.062262 -2.91	6061
H	0.811842	1.179261 -2.47	8491
C	-4.99142	1.310522 2.87	9345
H	-5.40535	0.403385 3.36	8391
H	-4.44048	1.895428 3.64	4703
H	-5.8465	1.933760 2.54	1695
C	-4.88903	0.128456 0.63	9265
H	4.25829	0.195121 -0.21	2222
H	5.3308	0.777109 1.10	5852
H	-5.72284	0.721869 0.21	0344
C	2.93474	2.054057 3.38	9893
H	3.97985	1.783614 3.13	1532
H	2.95969	2.986729 3.99	2060
H	2.5271	1.249376 4.03	3506
C	2.76398	3.253819 1.16	0422
H	2.11144	3.476115 0.29	1693
H	3.01082	4.215118 1.65	9185
H	3.71606	2.826822 0.78	3286
C	-3.18288	0.895830 4.74	9026
H	-2.31349	0.702324 5.41	2304
H	-3.63863	1.856665 5.07	1519
H	-3.93151	0.093423 4.91	7413
C	-3.98262	1.159994 2.34	0707
H	-4.66248	0.285224 2.39	2455
H	-4.56119	2.065322 2.62	3107
H	-3.65918	1.270049 1.28	6452
C	-0.830316 -	4.333231 -0.13	3856
H	-1.907378 -	4.446440 0.10	5737
H	-0.741052 -	3.527151 -0.89	1341
H	-0.483789 -	5.282684 -0.59	4324
C	-0.101598 -	5.135322 2.17	4366
H	-0.445907	4.878270 3.10	6019
H	-1.157025 -	5.351579 2.44	2768
H	-0.34543	6.070835 1.77	4735
C	-2.03025	1.234910 -2.32	0044
H	-1.94995	2.304438 -2.03	0862
H	-1.34011	1.088272 -3.17	8168
C	-3.46932	0.928656 -2.71	1516
C	3.8698	0.378631 -3.07	1961
C	-4.45841	1.933479 -2.66	5647
C	5.21572	0.676040 -3.34	3292
C	-5.80642	1.642680 -2.93	7641
C	-6.19362	0.332391 -3.26	6931
H	3.11861	1.180407 -3.14	1957
H	-4.16099	2.958343 -2.39	8883
H	5.50339	1.703558 -3.61	8728
H	-6.55947	2.445954 -2.88	9021
H	-7.25019	0.098865 -3.47	3495
C	-1.2142	2.438204 -1.25	7628
C	-2.55044	2.025561 -1.42	4751
C	-0.835818	3.732632 -1.71	9256
C	-3.49997	2.853100 -2.04	5153
C	-1.78188	4.553545 -2.36	8569
C	-3.10801	4.112708 -2.52	3165
H	-2.84101	1.036684 -1.04	3911
H	-4.53825	2.506422 -2.15	9038
H	-1.49088	5.533692 -2.76	5547
H	-3.83501	4.767975 -3.02	9122
O	0.48736	4.049800 -1.52	1668
C	0.994992	5.407742 -1.48	9148
H	2.00076	5.248529 -1.04	2064
C	0.208686	6.311210 -0.53	4302
H	0.047393	5.789543 0.42	9867
H	-0.782256	6.599790 -0.93	4567
H	0.784738	7.240014 -0.34	3983
C	1.21152	5.987282 -2.89	2142
H	0.264314	6.272259 -3.39	0629
H	1.84433	6.896627 -2.82	6631
H	1.73047	5.247703 -3.53	4269
H	-6.361453 -	3.146138 -0.90	1736
H	-5.742761 -	2.905201 -3.34	4257
Cl	-3.406649 -	1.918114 -4.62	1225
Cl	-4.910040 -	2.510722 1.48	1655
122
hTS2-StH	ov
16	-2.15041	-1.08884	-0.676024
6	0.398847	-0.353872	-1.66512
44	-0.245398	-0.32069	0.292914
6	-0.139337	1.58362	0.508338
6	1.73256	-0.606517	1.02703
16	-1.20839	-0.986886	2.36404
7	1.02882	-1.4188	-2.26337
7	-0.109381	0.418057	-2.68516
6	1.84951	-2.42402	-1.63981
6	0.931181	-1.40774	-3.73829
6	-0.043099	-0.247304	-4.00289
6	-0.462064	1.80588	-2.57482
1	0.307972	0.456155	-4.78464
1	-1.05227	-0.610106	-4.29631
1	1.93277	-1.2446	-4.19399
6	3.50559	-4.41942	-0.556414
6	1.26461	-3.62471	-1.15638
6	3.26112	-2.22648	-1.61731
6	4.06957	-3.24572	-1.07796
6	2.11769	-4.59999	-0.595447
1	5.16362	-3.11567	-1.06607
1	1.67857	-5.52822	-0.19786
6	-1.08993	4.53706	-2.38682
6	0.581538	2.75032	-2.33014
6	-1.8083	2.22147	-2.74106
6	-2.0968	3.59943	-2.63961
6	0.238742	4.11233	-2.23899
6	2.0383	2.30739	-2.17287
6	-2.93628	1.2412	-3.03859
1	-3.13867	3.93727	-2.75072
1	1.02237	4.85725	-2.04042
1	-1.33854	5.60674	-2.30134
1	0.548091	-2.38395	-4.09932
1	2.02414	1.31002	-1.68077
1	-2.54611	0.219566	-2.85902
6	-0.224879	-3.91303	-1.27919
1	-0.71378	-2.99269	-1.65436
1	4.1532	-5.19724	-0.122105
6	3.91558	-0.973546	-2.197
1	3.10012	-0.274823	-2.46553
6	-3.25117	-1.605	0.614483
6	-4.54792	-2.08167	0.30484
6	-2.83509	-1.52671	1.97553
6	-5.441	-2.47581	1.30975
6	-3.75806	-1.93025	2.97975
6	-5.03973	-2.3949	2.65549
1	0.488627	2.20462	-0.151005
6	1.34763	0.723204	1.51676
1	1.04208	0.811386	2.57437
1	2.46299	-0.583573	0.20267
1	1.97382	1.56656	1.17975
6	-3.37262	1.34084	-4.51569
1	-2.52059	1.17579	-5.20828
1	-4.15487	0.586397	-4.74329
1	-3.79271	2.3445	-4.74185
6	-4.13311	1.4214	-2.08507
1	-4.84318	0.57751	-2.19928
1	-3.79522	1.43165	-1.03006
1	-4.68477	2.36499	-2.28348
6	2.7137	2.14725	-3.5508
1	3.7716	1.82944	-3.44093
1	2.19797	1.39355	-4.17798
1	2.70003	3.11067	-4.10273
6	2.86816	3.2277	-1.26199
1	2.33764	3.42507	-0.30909
1	3.84262	2.75262	-1.02726
1	3.08726	4.20644	-1.73992
6	4.69703	-1.30758	-3.486
1	5.07974	-0.382176	-3.96605
1	5.56895	-1.95919	-3.26495
1	4.0648	-1.84364	-4.22374
6	4.82214	-0.238471	-1.18975
1	4.27539	0.040391	-0.266788
1	5.68846	-0.860708	-0.882273
1	5.22721	0.689672	-1.64507
6	-0.481291	-5.03144	-2.31108
1	-0.039525	-4.78434	-3.29981
1	-0.042638	-5.99834	-1.98325
1	-1.57224	-5.18408	-2.44928
6	-0.87089	-4.23666	0.081417
1	-1.97268	-4.3077	-0.024981
1	-0.504976	-5.20084	0.493921
1	-0.663466	-3.43937	0.824763
6	2.04895	-1.72739	2.01989
1	1.22646	-1.83985	2.75299
1	2.12083	-2.68028	1.45588
6	3.35369	-1.42607	2.737
6	3.3494	-0.72714	3.96451
6	4.59761	-1.75818	2.1593
6	4.55334	-0.367097	4.59394
6	5.80401	-1.39826	2.78375
6	5.78674	-0.698097	4.00339
1	2.38513	-0.469592	4.43344
1	4.60766	-2.30607	1.20511
1	4.52884	0.171346	5.55522
1	6.7648	-1.66969	2.31664
1	6.73117	-0.416961	4.49623
6	-1.04845	2.43713	1.29339
6	-2.40677	2.10981	1.50289
6	-0.569008	3.70026	1.76253
6	-3.28505	3.00829	2.12514
6	-1.45232	4.60509	2.38649
6	-2.80291	4.25294	2.56208
1	-2.7686	1.14001	1.13412
1	-4.34207	2.73595	2.26385
1	-1.10063	5.5826	2.74383
1	-3.48203	4.96946	3.05144
8	0.773146	3.91087	1.59794
6	1.38641	5.15185	2.01725
1	0.913254	5.47775	2.97206
6	2.85373	4.83031	2.29197
1	3.36252	4.4915	1.36682
1	2.94081	4.02785	3.05124
1	3.38017	5.73137	2.66671
6	1.18782	6.22246	0.941732
1	0.113088	6.35711	0.706141
1	1.59877	7.19679	1.27694
1	1.70903	5.92332	0.009795
1	-5.72392	-2.69568	3.46208
1	-6.44082	-2.84403	1.03918
17	-3.29738	-1.84962	4.6724
17	-5.05827	-2.21125	-1.37939
122
D-StHov
S	2.475797 -0	.723813 0.298	229
C	-0.087751 -	1.083671 1.46	5565
Ru	-0.39018	0.178822 -0.33	4533
C	-0.446008	1.580077 0.04	3389
C	-1.391582 -	0.703177 -1.16	2498
S	1.31731	0.347507 -2.46	9365
N	-0.399562 -	2.414363 1.60	5642
N	-0.282851	0.636241 2.70	8804
C	-1.023675 -	3.271154 0.63	1206
C	-0.197707 -	2.926204 2.97	7411
C	-0.445855	1.725652 3.69	5592
C	0.296759	0.740929 3.12	1352
H	-0.047420 -	1.466120 4.65	4182
H	-1.52509	1.892395 3.90	1544
H	-1.167905 -	3.232180 3.42	7255
C	-2.289382 -	4.965163 -1.21	7466
C	-0.232539 -	3.994618 -0.29	9395
C	-2.441545 -	3.410960 0.66	7193
C	-3.051368 -	4.274612 -0.26	3371
C	-0.896371 -	4.821372 -1.23	1672
H	-4.145769 -	4.401137 -0.24	4779
H	-0.300147 -	5.374546 -1.97	4069
C	0.271607	3.415029 3.97	8607
C	-0.948888	1.436816 3.20	9621
C	1.51976	1.370287 3.46	7925
C	1.47895	2.713629 3.89	8818
C	-0.930487	2.778292 3.63	6902
C	-2.2801	0.756203 2.87	4084
C	2.86022	0.647261 3.40	5384
H	2.42024	3.220087 4.16	2462
H	-1.8729	3.341711 3.69	5959
H	0.263741	4.467417 4.30	3501
H	-0.461341	3.818291 2.95	3763
H	-2.08194	0.030510 2.05	4672
H	-2.70201	0.302764 2.85	6424
C	-1.2887	3.943956 -0.28	8666
H	-1.59189	3.165253 0.43	8504
H	-2.785297 -	5.621319 -1.95	0081
C	-3.305375 -	2.667626 1.68	4742
H	-2.636578 -	1.992724 2.25	2333
C	-3.57222	0.375473 -1.05	3538
C	-4.96301	0.597224 -0.92	0778
C	3.04602	0.139201 -2.27	4410
C	-5.85112	0.306548 -1.96	4215
C	3.96725	0.425849 -3.32	1658
C	5.34314	0.211581 -3.16	9984
H	-0.892926	1.697504 1.04	3723
C	-1.49472	0.859254 -0.93	9893
H	-1.47371	1.384339 -1.91	2007
H	-2.061092 -	1.241621 -0.47	0810
H	-2.46541	1.014141 -0.42	9669
C	3.36878	0.308451 4.82	2737
H	-2.6293	0.292206 5.39	3090
H	-4.31668	0.267438 4.77	0647
H	3.56497	1.232335 5.40	8115
C	3.91209	1.442012 2.60	7129
H	4.80888	0.816059 2.42	4953
H	3.51045	1.742403 1.61	8927
H	4.2358	2.358468 3.14	4710
C	-2.803085 -	0.038002 4.08	9776
H	-3.767566 -	0.535205 3.85	5944
H	-2.088149 -	0.821535 4.41	0262
H	-2.96704	0.640395 4.95	3337
C	-3.35826	1.724468 2.35	2927
H	-2.96879	2.367253 1.53	6974
H	-4.22158	1.150221 1.95	8732
H	-3.74825	2.385805 3.15	5701
C	-3.948557 -	3.647030 2.68	8902
H	-4.488679 -	3.094168 3.48	6275
H	-4.680456 -	4.313554 2.18	5200
H	-3.189233 -	4.296644 3.17	1649
C	-4.376518 -	1.777482 1.02	4142
H	-3.927455 -	1.034757 0.33	4569
H	-5.103647 -	2.373245 0.43	4102
H	-4.950313 -	1.226196 1.79	8091
C	-1.87549	5.286329 0.19	6280
H	-1.48098	5.566633 1.19	5986
H	-1.63067	6.114649 -0.50	2772
H	-2.98134	5.219322 0.26	7934
C	-1.8692	3.530337 -1.65	4804
H	-2.96291	3.365270 -1.57	2104
H	-1.6994	4.308881 -2.42	8451
H	-1.42086	2.580481 -2.01	3458
C	-1.645030 -	1.185674 -2.59	0431
H	-0.915458 -	0.738808 -3.29	3926
H	-1.486098 -	2.285255 -2.59	5235
C	-3.066778 -	0.845242 -3.00	0519
C	-3.34232	0.331862 -3.73	1159
C	-4.153295 -	1.633181 -2.56	2998
C	-4.66632	0.718235 -4.00	3938
C	-5.477891 -	1.250828 -2.83	3618
C	-5.740261 -	0.068968 -3.55	0028
H	-2.50445	0.950571 -4.09	3248
H	-3.945464 -	2.554119 -1.99	6240
H	-4.86039	1.637926 -4.57	9149
H	-6.312037 -	1.880262 -2.48	3177
H	-6.77819	0.233296 -3.76	2071
C	0.10008	2.905408 -0.39	1790
C	1.47443	3.170227 -0.52	0863
C	-0.823133	3.972137 -0.58	1900
C	1.93838	4.455857 -0.84	9405
C	-0.366247	5.260667 -0.92	4214
C	1.01577	5.493018 -1.05	7084
H	2.17961	2.339157 -0.36	8827
H	3.01867	4.639546 -0.95	2049
H	-1.07437	6.086249 -1.08	3360
H	1.36644	6.502849 -1.32	3830
O	-2.13916	3.619216 -0.41	8848
C	-3.217	4.521465 -0.73	6400
H	-2.92537	5.131548 -1.62	3581
C	-4.39962	3.628694 -1.11	2363
H	-4.68985	2.993180 -0.25	0018
H	-4.13725	2.959962 -1.95	7110
H	-5.2766	4.242217 -1.40	2598
C	-3.50659	5.435434 0.45	7909
H	-2.60874	6.018335 0.74	4992
H	-4.32413	6.146995 0.22	0603
H	-3.81448	4.826096 1.33	2861
H	-6.92772	0.485819 -1.83	3864
H	6.01954	0.450275 -4.00	3526
Cl	-5.60552	1.272041 0.57	8575
Cl	3.37899	1.064651 -4.84	7512
96
A'-StHov
Ru	0.29037	0.189949 -0.80	8713
S	-0.88466	1.454575 0.64	6025
C	-2.33984	2.190563 -0.04	5265
C	-2.92455	1.656338 -1.22	7458
S	-2.21386	0.219270 -2.00	1342
C	-2.96922	3.279218 0.60	5457
C	-4.13925	3.858669 0.10	0573
C	-4.70952	3.346874 -1.07	8595
C	-4.10618	2.258575 -1.72	7518
C	-0.349541	1.276943 0.75	9558
N	0.552047	2.122336 1.33	4829
N	-1.50433	1.341568 1.46	6644
C	-0.046729	2.936144 2.40	8125
C	-1.35158	2.169646 2.68	7666
H	-0.226072	3.973528 2.03	9927
H	0.621413	2.992286 3.28	9109
H	-2.23354	2.824625 2.83	1108
H	-1.26246	1.511572 3.57	9178
C	1.8009	2.442387 0.69	5581
C	1.78602	3.267252 -0.46	3878
C	3.00022	1.883393 1.21	0711
C	3.0118	3.523703 -1.10	4699
C	4.19986	2.174384 0.53	2270
C	4.20802	2.982926 -0.61	2062
H	3.0299	4.136412 -2.01	9529
H	5.14314	1.738566 0.89	3809
H	5.1558	3.180929 -1.13	6793
C	2.99207	0.976009 2.43	5002
H	1.96461	0.561444 2.51	5743
C	0.480805	3.773927 -1.07	6385
H	-0.333973	3.614034 -0.34	0556
C	-2.73426	0.657096 1.19	2256
C	-3.080809 -	0.477740 1.96	7592
C	-3.60196	1.189677 0.19	7683
C	-4.376032 -	1.009945 1.80	6174
C	-4.87093	0.597974 0.05	3390
C	-5.268301 -	0.467818 0.87	3814
H	-4.678976 -	1.884746 2.40	2698
H	-5.56343	0.966089 -0.71	6619
H	-6.267465 -	0.910031 0.74	6190
C	-3.15477	2.354924 -0.68	4474
H	-2.07584	2.191453 -0.88	1351
C	-2.094316 -	1.131158 2.93	2711
H	-1.106660 -	0.642960 2.78	7763
C	-1.243005 -	0.543741 -1.50	5684
H	-1.73001	0.102429 -2.28	5528
C	0.506576	5.279982 -1.39	8280
H	-0.487846	5.616204 -1.75	9971
H	0.768226	5.876161 -0.50	0274
H	1.24494	5.522255 -2.19	0887
C	0.125728	2.949547 -2.32	9464
H	0.098293	1.846773 -2.10	8809
H	-0.867601	3.221427 -2.74	0909
H	0.892728	3.057551 -3.12	3285
C	-3.29131	3.715663 0.02	9613
H	-4.35312	3.929818 0.27	4539
H	-2.71414	3.747642 0.97	4215
H	-2.91515	4.536043 -0.61	8062
C	-3.85749	2.391724 -2.05	0761
H	-3.37633	3.145131 -2.70	8806
H	-3.81093	1.406679 -2.55	6769
H	-4.92746	2.676329 -1.96	1822
C	-2.526516 -	0.938688 4.40	1872
H	-3.488303 -	1.457397 4.60	2122
H	-1.767045 -	1.357436 5.09	4953
H	-2.67428	0.132127 4.65	4699
C	-1.890900 -	2.625265 2.61	0144
H	-2.817639 -	3.213021 2.78	1776
H	-1.573226 -	2.763312 1.55	8304
H	-1.091455 -	3.053263 3.24	8982
C	3.30175	1.778130 3.71	8276
H	2.60109	2.626821 3.86	3396
H	3.24195	1.124955 4.61	4374
H	4.3268	2.204659 3.67	4898
C	-3.95261	0.220333 2.29	4007
H	-3.71748	0.995065 3.05	1948
H	-3.86074	0.692709 1.29	7597
H	5.01238	0.080162 2.43	8637
C	-1.782094 -	1.954402 -1.46	0452
H	-1.256533 -	2.504584 -2.28	0917
H	-1.465000 -	2.460346 -0.52	8207
C	-3.279932 -	2.109847 -1.66	5818
C	-3.962783 -	1.448771 -2.71	0555
C	-4.020744 -	2.963903 -0.82	3330
C	-5.345126 -	1.618352 -2.89	3721
C	-5.399434 -	3.155280 -1.01	6120
C	-6.070827 -	2.474635 -2.04	5843
H	-3.401485 -	0.800875 -3.40	3252
H	-3.506359 -	3.479282 0.00	3219
H	-5.856988 -	1.087419 -3.71	2515
H	-5.955521 -	3.829444 -0.34	4895
H	-7.153527 -	2.615351 -2.19	2771
H	-4.60261	4.702592 0.63	1691
H	-5.62731	3.785400 -1.49	5583
Cl	-2.28904	3.885863 2.11	4775
Cl	-4.86444	1.624745 -3.18	1676
120
B'-StHov
Ru	-0.087745	0.239332 -0.29	0234
S	0.719169	1.241558 1.64	2091
C	1.14004	2.894556 1.20	8598
C	0.8472	3.377769 -0.09	9082
S	0.01095	2.344066 -1.26	1676
C	-0.808044 -	1.100296 1.14	0495
N	-2.062018 -	1.072296 1.69	2205
N	-0.030422 -	1.880087 1.95	9167
C	-2.170423 -	1.863773 2.93	6719
C	-0.717261 -	2.259912 3.21	5759
H	-2.836865 -	2.737604 2.77	5748
H	-2.612690 -	1.240698 3.73	9747
H	-0.582563 -	3.341279 3.42	0018
H	-0.289227 -	1.693083 4.06	8625
C	-3.260372 -	0.425995 1.21	5712
C	-4.198043 -	1.195047 0.46	3879
C	-3.53499	0.915831 1.59	1979
C	-5.382061 -	0.564546 0.03	8984
C	-4.73323	1.500432 1.12	8415
C	-5.64513	0.776731 0.35	1868
H	-6.109492 -	1.134408 -0.55	9527
H	-4.95042	2.548943 1.38	2913
H	-6.55765	1.262387 -0.02	4257
C	-3.965590 -	2.669706 0.13	2216
H	-2.896022 -	2.886820 0.33	3434
C	-2.62173	1.709837 2.51	6714
H	-1.68201	1.135831 2.64	0237
C	-1.21229	2.521505 1.63	9159
C	-2.36229	2.261490 2.43	4132
C	-1.21513	3.534398 0.63	1752
C	-3.50924	3.056397 2.21	8672
C	-2.38435	4.300323 0.46	6292
C	-3.51955	4.076525 1.26	1768
H	-4.41001	2.872365 2.82	4377
H	-2.40945	5.092401 -0.29	6501
H	-4.42354	4.688111 1.11	5955
C	-0.031638 -	3.838188 -0.19	7957
H	-0.577716 -	2.879322 -0.32	3768
C	-2.38118	1.216702 3.54	9674
H	-1.45699	0.610071 3.46	0740
C	-1.54007	0.590871 -0.74	8278
H	-1.61008	1.516565 -1.35	9542
C	-1.795956 -	0.340305 -1.56	6797
C	-0.643173 -	0.746416 -2.27	2416
H	-2.318695 -	1.130979 -1.01	9400
H	-0.361735 -	1.809656 -2.20	2185
C	1.75113	3.766692 2.14	5965
C	2.09111	5.081119 1.80	5938
C	1.81837	5.554532 0.50	9306
C	1.20151	4.714561 -0.42	7039
C	-0.206843 -	0.127854 -3.58	1914
H	-0.991619 -	0.314033 -4.34	8650
H	-0.022178	0.963216 -3.51	1575
C	-4.815183 -	3.578723 1.04	8880
H	-4.574514 -	4.648830 0.87	5095
H	-4.654852 -	3.358650 2.12	4094
H	-5.897176 -	3.433993 0.84	4314
C	-4.237489 -	3.016756 -1.34	6943
H	-3.734139 -	2.314025 -2.03	9344
H	-3.888336 -	4.047261 -1.56	8137
H	-5.324203 -	2.988440 -1.57	5135
C	-0.963211 -	4.813295 0.55	3838
H	-1.874194 -	5.028582 -0.04	3149
H	-0.445772 -	5.775773 0.75	1368
H	-1.290615 -	4.401072 1.52	8992
C	-0.279836	4.365940 -1.60	9556
H	-1.01486	3.723273 -2.13	6469
H	-0.683705	5.400472 -1.59	0789
H	-0.647649 -	4.390171 -2.21	7987
C	-2.39639	1.905862 4.93	3031
H	-1.56828	2.635963 5.04	5665
H	-3.34551	2.461845 5.08	8876
H	-2.30876	1.154263 5.74	5322
C	-3.55544	0.227240 3.42	7321
H	3.50121	0.529592 4.23	5517
H	-4.54049	0.734505 3.49	8974
H	3.51254	0.328630 2.47	0244
C	-2.22947	3.075284 1.92	2098
H	-1.44727	3.554251 2.54	5432
H	-1.81858	2.959184 0.89	8981
H	-3.09534	3.768743 1.87	1289
C	-3.26758	1.866192 3.91	0184
H	-3.52635	0.883127 4.35	8101
H	-2.57235	2.387450 4.60	1307
H	-4.20424	2.461420 3.85	7108
O	-0.978027	0.786968 -4.08	3545
C	-2.16109	0.103336 -4.02	4647
O	2.28205	1.006049 -3.53	9493
C	-3.27405	0.932638 -4.61	9091
H	-2.91597	1.525487 -5.48	2220
H	-3.64366	1.634395 -3.84	2652
H	-4.11266	0.273345 -4.90	2986
C	-2.73469	0.749396 -2.01	9097
H	-3.25092	1.239481 -1.17	0396
H	-2.23881	1.543178 -2.61	2907
O	-3.73134	0.082715 -2.85	9002
C	-4.92077	0.722020 -3.02	3584
O	-5.16786	1.828793 -2.58	2047
C	-5.884015 -	0.156235 -3.79	6430
H	-6.177814 -	1.015373 -3.15	8068
H	-5.398021 -	0.572603 -4.70	0677
H	-6.78173	0.426211 -4.07	0065
C	2.87636	0.032191 -0.42	6108
H	-3.04405	0.167214 0.66	1079
H	2.80339	1.136841 -0.49	9952
C	-4.06693	0.469375 -1.21	6541
C	4.90113	0.434216 -1.90	7938
C	-4.38172	1.844080 -1.25	6949
C	-6.03183	0.024276 -2.60	5005
C	-5.50921	2.306798 -1.95	7511
C	-6.34211	1.396059 -2.63	2141
H	4.64561	1.504851 -1.91	3310
H	-3.73902	2.557292 -0.72	2315
H	6.67063	0.696284 -3.14	0506
H	-5.73917	3.384553 -1.97	2139
H	-7.22781	1.753992 -3.18	0883
H	2.08098	6.582717 0.22	1753
H	2.56626	5.732025 2.55	3800
Cl	2.06375	3.205852 3.78	6781
Cl	0.859785	5.344901 -2.02	8123
120
TS1-StHo	v
Ru	-0.153509	0.331422 -0.21	4412
S	0.101653	2.238487 0.97	4999
C	0.424075	3.556671 -0.16	5779
C	0.388378	3.303310 -1.56	5851
S	-0.028282	1.697044 -2.15	3700
C	-0.837177 -	0.397125 1.59	1186
N	-2.166038 -	0.393344 1.94	4556
N	-0.124252 -	0.540713 2.75	4881
C	-2.385610 -	0.530582 3.39	9470
C	-0.963642 -	0.403557 3.96	7155
H	-2.856872 -	1.511341 3.62	8754
H	-3.06723	0.267139 3.75	6994
H	-0.711497 -	1.186762 4.70	9910
H	-0.785002	0.587729 4.43	8402
C	-3.308353 -	0.356317 1.06	4613
C	-3.896721 -	1.589844 0.65	3841
C	-3.85622	0.890917 0.66	3167
C	-4.995504 -	1.544359 -0.22	4082
C	-4.95432	0.877930 -0.22	4174
C	-5.513436 -	0.322364 -0.67	6579
H	-5.447487 -	2.485836 -0.57	3038
H	-5.37408	1.834955 -0.56	9606
H	-6.342789 -	0.309857 -1.39	8822
C	-3.384783 -	2.938991 1.15	7528
H	-2.386650 -	2.761396 1.60	5657
C	-3.34405	2.219360 1.20	3627
H	-2.38524	2.023291 1.72	3434
C	-1.21475	1.040151 2.88	9692
C	-2.22688	0.206512 3.43	0259
C	-1.46701	2.411894 2.58	3625
C	-3.48633	0.781103 3.70	9346
C	-2.73676	2.937907 2.89	1405
C	-3.73692	2.135220 3.46	3260
H	-4.28398	0.146980 4.12	6893
H	-2.9535	3.993725 2.67	0703
H	-4.72401	2.566148 3.69	2756
C	-0.393929	3.305473 1.96	1354
H	-0.271740 -	2.644808 1.36	4048
C	1.99598	1.274058 3.70	5395
H	0.984965	1.529439 3.32	9140
C	-1.48602	0.648766 -0.31	8676
H	-1.73318	1.492110 0.35	3417
C	-1.287126 -	1.118221 -1.23	0182
C	-0.096905	1.603855 -1.42	5660
H	-1.851052 -	1.726445 -0.51	3349
H	-0.288786	2.533769 -0.86	4933
C	0.708579	4.860838 0.30	4337
C	0.965412	5.914569 -0.58	2088
C	0.934443	5.670962 -1.96	7012
C	0.645749	4.386953 -2.44	9514
C	-0.675971	1.685543 -2.82	3251
H	-0.074223 -	2.148420 -3.50	2304
H	-0.95852	0.700410 -3.24	9007
C	-4.309908 -	3.492303 2.26	4073
H	-3.893835 -	4.425917 2.69	8511
H	-4.455521 -	2.762812 3.08	6788
H	-5.314375 -	3.724827 1.85	1082
C	-3.206347 -	3.989454 0.04	1563
H	-2.634015 -	3.589940 -0.81	9423
H	-2.675531 -	4.881478 0.43	5781
H	-4.186362 -	4.342189 -0.34	4137
C	-0.467471 -	3.971086 3.05	5168
H	-1.245320 -	4.623896 2.60	6891
H	-0.164604	4.596384 3.72	0331
H	-0.981223 -	3.219841 3.68	7343
C	-0.95993	4.362243 0.99	4328
H	-1.66411	3.917752 0.26	0404
H	-1.49752	5.173509 1.52	9127
H	-0.132051	4.838754 0.42	9358
C	2.03992	1.586316 5.21	4868
H	1.30709	0.973817 5.78	1294
H	3.04458	1.381876 5.64	3190
H	1.80868	2.656745 5.39	6114
C	2.9873	2.150581 2.91	4094
H	2.70536	3.219911 2.99	7675
H	4.0288	2.032890 3.28	1851
H	2.96497	1.889259 1.83	6919
C	-3.04838	3.238692 0.08	6894
H	-2.51837	4.119646 0.50	2998
H	-2.40021	2.797091 -0.69	7511
H	-3.97898	3.601959 -0.39	8030
C	-4.33389	2.792375 2.24	1043
H	-4.52426	2.075675 3.06	8008
H	-3.93397	3.729840 2.68	1592
H	-5.31469	3.026601 1.77	4583
O	-1.82027	2.561062 -2.75	9284
C	-2.83198	2.347507 -3.65	7374
O	-2.84131	1.425578 -4.45	0269
C	-3.88787	3.416344 -3.50	6945
H	-3.44765	4.410480 -3.72	7400
H	-4.25659	3.433657 -2.46	1752
H	-4.72417	3.206622 -4.19	5580
C	-2.174715 -	0.736624 -2.38	6026
H	-3.012115 -	0.094871 -2.04	6507
H	-1.649663 -	0.204105 -3.20	4339
O	-2.717722 -	1.991394 -2.91	2568
C	-3.965389 -	1.953072 -3.45	7999
O	-4.616317 -	0.936087 -3.60	6481
C	-4.426082 -	3.353342 -3.80	7947
H	-4.639176 -	3.904318 -2.86	8090
H	-3.630807 -	3.909873 -4.34	1528
H	-5.343772 -	3.300863 -4.42	0459
C	-2.6853	0.035519 -1.00	7555
H	2.86886	0.912673 -0.44	4577
H	2.40954	0.331882 -2.01	9045
C	-3.98557	0.820119 -1.05	5168
C	-4.91146	0.553012 -2.08	8047
C	-4.3365	1.765437 -0.06	9945
C	-6.1517	1.211418 -2.13	3406
C	-5.57273	2.433211 -0.11	7782
C	-6.4881	2.158269 -1.14	9235
H	4.64483	0.165571 -2.87	8932
H	-3.64758	1.980624 0.75	8583
H	-6.85532	0.990475 -2.95	1781
H	-5.82198	3.167482 0.66	5447
H	-7.4577	2.679663 -1.18	7309
H	1.13508	6.482245 -2.68	1584
H	1.18537	6.917734 -0.19	0005
Cl	0.721121	5.185446 2.03	8285
Cl	0.608217	4.128081 -4.18	4457
120
C'-StHov
Ru	-0.235564	0.309617 -0.25	1910
S	-0.803183	2.293882 0.63	3033
C	-0.901032	3.481372 -0.67	8415
C	-0.647874	3.074205 -2.01	9206
S	-0.298021	1.391694 -2.37	9322
C	-0.799140 -	0.370215 1.62	1681
N	-2.068515 -	0.812505 1.90	8420
N	-0.210162 -	0.065191 2.82	0952
C	-2.378270 -	0.804776 3.35	3709
C	-1.162125 -	0.081940 3.95	5180
H	-2.493839 -	1.845219 3.72	9207
H	-3.332445 -	0.269544 3.53	3380
H	-0.722927 -	0.603777 4.82	8955
H	-1.40059	0.959916 4.26	1515
C	-3.041055 -	1.353608 0.99	0943
C	-3.081759 -	2.765637 0.79	2237
C	-3.959465 -	0.490792 0.33	7519
C	-4.018641 -	3.284061 -0.12	1047
C	-4.872502 -	1.062790 -0.57	4778
C	-4.899287 -	2.441357 -0.81	4059
H	-4.049643 -	4.369355 -0.30	5551
H	-5.573269 -	0.406426 -1.11	2985
H	-5.593593 -	2.860632 -1.55	6899
C	-2.154339 -	3.716402 1.54	7568
H	-1.366947 -	3.096040 2.01	9494
C	-4.01929	1.003739 0.62	1630
H	-3.13012	1.265699 1.22	8906
C	-1.20079	0.000569 3.08	0513
C	1.78814	1.222866 3.49	1471
C	-1.96106	1.208203 3.01	7808
C	3.1496	1.215758 3.86	6124
C	-3.31011	1.162816 3.41	9271
C	3.90221	0.036807 3.84	4799
H	3.62374	2.158678 4.18	0562
H	-3.91553	2.080924 3.38	7557
H	4.96181	0.050918 4.14	4187
C	-1.33894	2.527881 2.55	8144
H	-0.530781	2.272023 1.83	8348
C	0.999897	2.526034 3.54	1570
H	0.001586	2.328873 3.10	1726
C	-1.6565	0.290059 -0.24	0377
H	-2.04178	0.682828 0.71	5575
C	-0.710652 -	1.482180 -1.03	6102
C	-0.901219	1.486667 -1.04	4852
H	-1.061622 -	2.229551 -0.31	1498
H	-1.12972	2.370793 -0.41	8236
C	-1.23497	4.827215 -0.39	8041
C	-1.31648	5.783871 -1.41	6890
C	-1.06658	5.391747 -2.74	5394
C	-0.741839	4.061302 -3.04	0536
C	-1.47647	1.713879 -2.44	3647
H	-0.876623	2.470705 -2.98	8574
H	-1.5161	0.789885 -3.05	4978
C	-2.919677 -	4.447332 2.67	2116
H	-2.230999 -	5.072398 3.27	9099
H	-3.432523 -	3.737014 3.35	2586
H	-3.699210 -	5.113542 2.24	5396
C	-1.443392 -	4.736191 0.63	3778
H	-0.958594 -	4.248594 -0.23	5998
H	-0.668715 -	5.289627 1.20	4912
H	-2.154240 -	5.491906 0.23	7406
C	-0.688867	3.269270 3.74	5537
H	-0.239748	4.229838 3.41	7277
H	-1.44764	3.493439 4.52	4541
H	-0.111829 -	2.667389 4.21	9141
C	-2.32148	3.452180 1.81	5052
H	-2.86786	2.919517 1.00	9736
H	-3.075	3.897348 2.49	8542
H	-1.76732	4.294537 1.35	1559
C	0.796942	3.004909 4.99	3717
H	0.300002	2.230216 5.61	4923
H	1.7666	3.247167 5.47	9133
H	0.170324	3.920950 5.01	6704
C	1.65159	3.617995 2.66	9733
H	0.97722	4.494876 2.58	7354
H	2.6194	3.962188 3.09	2376
H	1.83173	3.243161 1.64	1938
C	-3.94933	1.848221 -0.66	5221
H	-3.83222	2.922075 -0.41	4253
H	-3.08181	1.554796 -1.29	1915
H	-4.86834	1.742003 -1.27	9195
C	-5.27311	1.345526 1.45	4724
H	-5.309	0.763059 2.39	9810
H	-5.2833	2.425164 1.71	3513
H	-6.20462	1.121606 0.89	2077
O	-2.79722	2.259961 -2.25	4774
C	-3.73644	1.989057 -3.21	4190
O	-3.52507	1.280620 -4.17	9354
C	-5.02416	2.707066 -2.88	9464
H	-4.85829	3.803603 -2.92	3837
H	-5.34981	2.445900 -1.86	3002
H	-5.80077	2.416786 -3.61	7818
C	-1.480342 -	1.675603 -2.31	4050
H	-2.532734 -	1.358828 -2.15	7184
H	-1.087452 -	1.111358 -3.18	3477
O	-1.459683 -	3.107074 -2.61	9064
C	-2.567557 -	3.638278 -3.20	9887
O	-3.531818 -	2.986043 -3.56	2158
C	-2.430099 -	5.142304 -3.32	0323
H	-2.486936 -	5.582239 -2.30	2866
H	-1.443618 -	5.417985 -3.74	2220
H	-3.246959 -	5.545774 -3.94	4659
C	2.68916	0.600896 -0.93	1916
H	2.60747	1.586911 -0.41	9122
H	2.39918	0.815460 -1.97	8201
C	4.15237	0.186620 -0.86	6433
C	5.01955	0.551681 -1.92	0190
C	-4.70307	0.479438 0.24	8007
C	6.39434	0.266792 -1.85	8394
C	-6.07628	0.773923 0.31	0085
C	-6.93103	0.399020 -0.74	2078
H	4.60556	1.052378 -2.80	9553
H	-4.05855	0.754420 1.09	4404
H	7.04824	0.558858 -2.69	5543
H	-6.48043	1.293585 1.19	4132
H	-8.00755	0.627492 -0.69	4292
H	-1.1245	6.124631 -3.56	3138
H	-1.575	6.824077 -1.17	3276
Cl	-1.57284	5.316229 1.26	3562
Cl	-0.447079	3.616940 -4.71	1820
120
TS2-StHo	v
S	-1.924473 -	1.450036 -0.77	7870
C	0.121557	0.331892 -1.61	5282
Ru	-0.243327 -	0.385704 0.29	9384
C	-0.685244	1.285781 1.09	1829
C	-1.81005	0.294194 0.79	5544
S	-0.710341 -	1.820380 2.13	8087
N	-0.934128	0.299406 -2.52	4104
N	-0.692649	1.170019 -2.33	3988
C	-2.08897	1.110820 -2.23	7040
C	0.64902	0.062289 -3.92	7152
C	-0.578685	0.981816 -3.79	7849
C	-1.42734	2.299864 -1.83	3243
H	-0.455712	1.958911 -4.30	8043
H	-1.50336	0.507501 -4.19	0710
H	1.5276	0.568125 -4.38	4583
C	-4.3674	2.634416 -1.64	2147
C	-1.95807	2.514624 -2.08	2128
C	-3.35887	0.466859 -2.15	1231
C	-4.48471	1.251800 -1.84	1138
C	-3.11959	3.255782 -1.77	2101
H	-5.46895	0.770903 -1.72	9891
H	-3.03672	4.344975 -1.63	1929
C	-2.82628	4.613603 -1.07	4814
C	-0.698569	3.437846 -1.37	1597
C	-2.8451	2.306417 -1.89	2114
C	-3.52319	3.483384 -1.51	1496
C	-1.42602	4.583185 -0.99	3838
C	0.829741	3.450585 -1.31	0472
C	-3.65177	1.091056 -2.33	0533
H	-4.62306	3.497978 -1.53	2203
H	-0.885689	5.472618 -0.63	6016
H	-3.37655	5.519366 -0.77	5257
H	-0.441352	0.854436 -4.51	6895
H	1.16284	2.404718 -1.13	4238
H	-2.94208	0.250533 -2.46	7368
C	-0.634377	3.238184 -2.28	9612
H	-0.154770 -	2.467152 -2.39	3072
H	-5.25724	3.226002 -1.37	8817
C	3.53045	1.029530 -2.41	3952
H	2.52101	1.458067 -2.56	5117
C	-2.680546 -	2.577206 0.36	2624
C	-3.812418 -	3.335010 -0.02	1672
C	-2.149489 -	2.720589 1.67	5272
C	-4.427435 -	4.227938 0.86	5539
C	-2.785294 -	3.634257 2.55	9240
C	-3.907944 -	4.374334 2.16	4257
H	-0.51309	2.272105 0.61	9044
C	1.24397	0.839929 1.55	3723
H	1.56744	1.811272 1.14	5570
H	2.37782	0.025759 -0.08	7757
C	1.31283	0.808924 3.07	3025
H	-0.70851	0.011856 3.50	4261
H	2.37078	0.676576 3.38	5313
C	-4.36658	1.341194 -3.67	4219
H	-3.65268	1.633593 -4.47	3247
H	-4.90074	0.426007 -4.00	5288
H	-5.11719	2.155836 -3.58	6913
C	-4.64366	0.652268 -1.23	4454
H	-5.086933 -	0.330821 -1.49	3249
H	-4.13141	0.548817 -0.25	8093
H	-5.46634	1.386452 -1.10	5471
C	1.41822	3.908795 -2.66	1967
H	2.52703	3.926081 -2.62	8679
H	1.11417	3.239628 -3.49	1511
H	1.06492	4.931965 -2.90	9537
C	1.39105	4.302864 -0.15	7099
H	0.873815	4.091334 0.80	0548
H	2.46732	4.089337 -0.00	3377
H	1.29476	5.390857 -0.35	7807
C	4.3344	1.261782 -3.71	1155
H	4.36375	2.342122 -3.96	7005
H	5.38231	0.911508 -3.59	9430
H	3.89285	0.713606 -4.56	9368
C	4.16314	1.787576 -1.23	1232
H	3.52319	1.742172 -0.32	9184
H	5.15107	1.369689 -0.94	8727
H	4.30932	2.857158 -1.48	9052
C	-0.66397	4.057675 -3.59	7243
H	-0.91056	3.420046 -4.47	2522
H	-1.42348	4.867423 -3.55	2014
H	-0.324227 -	4.529394 -3.78	0714
C	-0.24657	4.113593 -1.08	2391
H	-0.781733 -	4.509575 -1.20	9619
H	-0.931732	4.979536 -0.96	2861
H	-0.258012	3.528712 -0.13	9366
C	-1.70661	1.397584 2.19	1635
H	-2.66463	0.974456 1.81	8461
H	-1.42921	0.843797 3.10	8876
O	-1.91253	2.791313 2.54	6504
C	-3.06019	3.380580 2.09	3608
O	-3.94191	2.794493 1.49	4783
C	-3.05659	4.854336 2.43	4473
H	-4.03607	5.296032 2.17	9392
H	-2.26029	5.354867 1.84	6499
H	-2.83049	5.007134 3.50	8577
O	0.790732	2.018562 3.66	1056
C	1.51462	3.153398 3.45	8561
O	2.5965	3.172108 2.89	2864
C	0.765697	4.350610 3.99	1320
H	1.35898	5.268010 3.83	2237
H	0.54262	4.214885 5.06	8686
H	-0.209026	4.405852 3.46	5139
C	-2.50568	1.469025 1.46	9484
H	-2.04357	1.714996 2.44	9253
H	-2.34071	2.369963 0.84	1925
C	-4.00823	1.269044 1.62	5017
C	4.58908	0.006487 1.79	3459
C	-4.86576	2.390620 1.58	2306
C	5.98404	0.156590 1.89	5242
C	-6.25807	2.246192 1.68	8182
C	-6.82563	0.967145 1.83	6952
H	3.95751	0.907554 1.84	1108
H	-4.4277	3.392485 1.44	2963
H	6.41223	1.164056 2.02	0651
H	-6.90584	3.136767 1.64	5599
H	-7.91835	0.848965 1.91	2111
H	-5.305116 -	4.804228 0.54	0026
H	-4.375285 -	5.067479 2.87	8512
Cl	-4.460460 -	3.177720 -1.65	4200
Cl	-2.163574 -	3.852530 4.18	7499
120
D'-StHov
S	1.46104	1.393836 -1.10	0685
C	-0.293487 -	0.809395 -1.38	5182
Ru	0.042932	0.294425 0.36	4865
C	-1.32111	0.851841 1.11	6246
C	-2.049833 -	0.111571 1.01	8774
S	0.195735	2.187305 1.72	1020
N	-1.279396 -	0.572612 -2.30	3205
N	-0.650997	1.586639 -2.01	0407
C	-2.56392	0.042836 -2.10	1363
C	-1.001559 -	1.145447 -3.63	5708
C	-0.381636	1.787930 -3.45	1819
C	-1.6843	2.350213 -1.37	0153
H	-0.405351	2.868381 -3.70	3162
H	-1.15728	1.282824 -4.06	2154
H	-1.791606 -	1.875491 -3.91	3831
C	-5.10097	1.178637 -1.77	3722
C	-2.71698	1.440625 -2.27	9651
C	-3.672330 -	0.804808 -1.80	5948
C	-4.933094 -	0.206540 -1.63	0923
C	-4.00683	1.988170 -2.10	2335
H	-5.798766 -	0.831632 -1.36	2027
H	-4.14875	3.073523 -2.22	4438
C	-3.66888	3.956551 -0.21	0955
C	-1.29908	3.424357 -0.50	7659
C	-3.04907	2.092480 -1.67	4270
C	-4.02572	2.918856 -1.07	8630
C	-2.31738	4.202009 0.07	4214
C	-0.171749 -	3.769675 -0.26	9936
C	-3.48831	1.020261 -2.67	0984
H	-5.08854	2.726481 -1.28	6899
H	-2.04912	5.022122 0.75	5761
H	-4.45046	4.582234 0.24	8205
H	-1.005989 -	0.336703 -4.39	5993
H	-0.734653 -	2.811607 -0.24	4837
H	-2.61304	0.367928 -2.86	8340
C	-1.55788	2.338536 -2.69	3514
H	-0.635274	1.724150 -2.67	8671
H	-6.09428	1.626284 -1.61	8536
C	-3.531389 -	2.326457 -1.72	3177
H	-2.457253 -	2.568355 -1.84	2949
C	1.90658	2.919098 -0.33	4759
C	2.79884	3.820221 -0.96	9468
C	1.36377	3.259077 0.93	6126
C	3.16819	5.028266 -0.36	4509
C	1.75577	4.484682 1.53	7297
C	2.64601	5.358659 0.89	8568
H	-1.10911	1.849026 1.55	3434
C	-1.210726 -	0.784994 1.93	5714
H	-1.062275 -	1.865554 1.78	1030
H	-2.481922 -	0.739544 0.23	1442
C	-1.069031 -	0.373310 3.38	0708
H	-1.25547	0.705076 3.53	2201
H	-1.796871 -	0.955962 3.98	8997
C	-3.9252	1.688624 -3.99	5508
H	-3.14672	2.370406 -4.39	7094
H	-4.14892	0.923074 -4.76	8192
H	-4.84372	2.294968 -3.84	4689
C	-4.60152	0.098605 -2.13	9704
H	4.86357	0.654478 -2.91	2021
H	4.27954	0.447343 -1.23	2701
H	-5.52518	0.654844 -1.88	0556
C	-0.716687 -	4.609984 -1.44	6823
H	-1.785818 -	4.861127 -1.28	8229
H	-0.635647 -	4.079034 -2.41	5489
H	-0.150834 -	5.561070 -1.53	7783
C	-0.448335 -	4.489537 1.06	0281
H	-0.021351 -	3.960281 1.93	5090
H	-1.543379 -	4.559682 1.22	3898
H	-0.054456 -	5.528349 1.05	9273
C	-4.295210 -	2.999814 -2.88	4178
H	-4.092379 -	4.091424 -2.90	5894
H	-5.391564 -	2.861199 -2.77	4164
H	-4.006795 -	2.573455 -3.86	7639
C	-3.967268 -	2.917261 -0.36	7360
H	-3.310371 -	2.575350 0.45	5660
H	-5.005312 -	2.628926 -0.10	1986
H	-3.919598 -	4.025895 -0.39	8533
C	-1.75805	2.858888 -4.13	2480
H	-1.89376	2.025363 -4.85	3943
H	-2.65371	3.512116 -4.20	8304
H	-0.878067	3.454450 -4.45	4416
C	-1.33005	3.492921 -1.69	9429
H	-0.412164	4.055476 -1.96	5901
H	-2.18038	4.207710 -1.69	4140
H	-1.18781	3.110456 -0.66	8172
C	-2.7321	0.412131 1.31	9610
H	-3.2349	0.174104 0.35	7092
H	2.74804	0.524886 1.92	5958
O	-3.47034	1.443814 2.02	1788
C	-4.80288	1.558628 1.75	7072
O	-5.408	0.843977 0.98	0947
C	-5.40436	2.671887 2.58	7546
H	-6.38176	2.962086 2.16	1901
H	-4.7196	3.540203 2.63	5419
H	-5.55952	2.307045 3.62	4631
O	-0.253727	0.589114 3.94	0313
C	-0.580967	1.869259 4.25	5709
O	-0.144452 -	2.825917 4.02	7285
C	-1.95426	1.938946 4.87	9025
H	-2.08034	2.914458 5.38	2184
H	-2.11258	1.102520 5.58	6649
H	-2.70138	1.843351 4.06	3913
C	-2.9209	1.096233 1.31	7858
H	-2.49279	1.711932 2.13	6511
H	-2.93473	1.763866 0.43	1670
C	-4.35998	0.724654 1.65	1274
C	-4.707424 -	0.530903 2.19	0574
C	-5.39396	1.656662 1.41	1384
C	-6.049120 -	0.856907 2.45	9443
C	-6.7337	1.339699 1.68	4339
C	-7.06925	0.074544 2.20	1956
H	-3.918532 -	1.270725 2.39	5951
H	-5.13808	2.640664 0.98	5873
H	-6.296623 -	1.847499 2.87	3951
H	-7.52367	2.081802 1.48	4828
H	-8.120801 -	0.180289 2.40	9011
H	3.86121	5.706868 -0.88	2065
H	2.92495	6.301083 1.39	1416
Cl	3.44153	3.438704 -2.56	3677
Cl	1.11317	4.937338 3.10	8006

## Sheet: StQuinnXYZs
107
preca	t-StQuinn
44	-0.107374	-0.033681	-0.601211
16	-1.66305	1.00467	0.760054
6	-3.23125	0.780256	-0.010773
6	-3.33572	0.027972	-1.25376
16	-1.88721	-0.726261	-1.94286
6	0.931464	-0.15109	1.1509
7	0.821879	-1.2329	1.97981
7	1.49582	0.865408	1.88062
6	1.32855	-0.979477	3.34199
6	1.57955	0.537416	3.32171
1	2.25329	-1.57299	3.52404
1	0.575373	-1.28117	4.09696
1	2.5648	0.831662	3.73623
1	0.794444	1.08779	3.88158
6	0.561854	-2.58102	1.55232
6	1.66784	-3.38651	1.15925
6	-0.76042	-3.09701	1.60965
6	1.41717	-4.72461	0.796971
6	-0.960137	-4.43335	1.20386
6	0.113357	-5.24134	0.805056
1	2.25574	-5.36547	0.48097
1	-1.97861	-4.85052	1.2189
1	-0.066677	-6.28507	0.502054
6	3.09268	-2.83994	1.10924
1	3.06777	-1.80592	1.50025
6	-1.91932	-2.27553	2.15911
1	-1.60929	-1.21045	2.14669
6	2.01258	2.10825	1.37829
6	1.35573	3.33035	1.68531
6	3.22238	2.08314	0.620028
6	1.92683	4.52918	1.20702
6	3.74021	3.30726	0.15835
6	3.10186	4.52247	0.448126
1	1.43047	5.48565	1.43258
1	4.65854	3.31471	-0.44513
1	3.52625	5.46916	0.077358
6	3.95581	0.772667	0.338278
1	3.17879	0.02148	0.077634
6	0.083121	3.39797	2.52344
1	-0.324367	2.36934	2.59984
6	0.617074	1.54462	-1.22788
8	1.32409	-0.827802	-2.27869
7	-4.29882	1.2899	0.58447
6	-5.50983	1.10381	-0.023283
6	-5.60956	0.37436	-1.26782
7	-4.49448	-0.159734	-1.85784
1	0.285697	2.54779	-0.885995
6	4.04564	-3.64948	2.01061
1	5.04775	-3.17245	2.04576
1	3.6595	-3.71919	3.04887
1	4.18386	-4.68572	1.63606
6	3.62566	-2.7403	-0.334253
1	3.0197	-2.02994	-0.929374
1	4.67414	-2.37646	-0.334553
1	3.61054	-3.7263	-0.84508
6	4.70789	0.287543	1.59788
1	5.24068	-0.664868	1.39616
1	5.46241	1.04079	1.90814
1	4.03227	0.11755	2.45745
6	4.93483	0.842825	-0.843665
1	4.4652	1.26916	-1.74898
1	5.83207	1.45113	-0.599919
1	5.2919	-0.175859	-1.09768
6	0.397745	3.91233	3.94581
1	1.17996	3.30335	4.44536
1	0.768712	4.9592	3.91439
1	-0.513487	3.89461	4.57993
6	-1.01674	4.24963	1.86094
1	-1.96557	4.1523	2.42735
1	-0.74946	5.32752	1.83453
1	-1.21562	3.90403	0.82709
6	-3.19	-2.37937	1.29743
1	-3.93109	-1.619	1.61697
1	-2.95715	-2.19842	0.229717
1	-3.67443	-3.37558	1.3836
6	-2.20397	-2.67204	3.62433
1	-1.30294	-2.56736	4.26496
1	-3.00485	-2.03152	4.04962
1	-2.53772	-3.72987	3.69434
6	-6.69513	1.63097	0.568315
1	-6.59384	2.1814	1.51662
6	-6.88609	0.204947	-1.87696
1	-6.93071	-0.353312	-2.82503
6	-8.02526	0.733947	-1.27753
1	-9.00993	0.600154	-1.75326
6	-7.92836	1.4486	-0.049756
1	-8.83984	1.86076	0.412313
6	1.6166	1.51253	-2.2829
6	1.99461	0.251319	-2.82532
6	2.2548	2.67651	-2.77781
6	2.98178	0.156095	-3.81936
6	3.23326	2.592	-3.77816
6	3.59427	1.33242	-4.29321
1	1.97133	3.64849	-2.34531
1	3.28364	-0.817338	-4.2284
1	3.72105	3.50408	-4.15466
1	4.36808	1.25519	-5.07285
6	1.23376	-2.08074	-3.07516
1	2.28734	-2.38527	-3.26782
6	0.570739	-3.13796	-2.20794
1	-0.510867	-2.94274	-2.07823
1	0.696258	-4.12868	-2.68939
1	1.03151	-3.18271	-1.20742
6	0.487166	-1.83032	-4.38381
1	0.977896	-1.06466	-5.01499
1	0.442986	-2.77681	-4.96036
1	-0.548281	-1.49833	-4.17075
107
hTS0-	StQuinn
44	0.02827	0.150056	-0.16648
16	-1.27288	-0.640217	1.56545
6	-2.91874	-0.139194	1.15763
6	-3.20674	0.455238	-0.144229
16	-1.89945	0.680154	-1.3123
6	1.29582	-1.41251	0.014704
7	0.955064	-2.49254	-0.748646
7	2.40164	-1.74064	0.73219
6	1.94657	-3.57939	-0.672705
6	2.7531	-3.17265	0.572263
1	2.5625	-3.59764	-1.60244
1	1.45349	-4.56486	-0.565896
1	3.84677	-3.2992	0.451705
1	2.4369	-3.73305	1.47952
6	-0.022757	-2.38587	-1.79833
6	0.280695	-1.59813	-2.94654
6	-1.27787	-3.0312	-1.63635
6	-0.709513	-1.47929	-3.93951
6	-2.22928	-2.8819	-2.66319
6	-1.95053	-2.11522	-3.802
1	-0.518219	-0.854589	-4.82512
1	-3.21744	-3.35365	-2.55668
1	-2.71718	-1.99475	-4.58325
6	1.58135	-0.802555	-3.078
1	2.327	-1.23026	-2.37517
6	-1.6002	-3.83756	-0.384251
1	-0.89996	-3.49167	0.406161
6	3.24849	-0.864386	1.4868
6	2.91462	-0.524383	2.82366
6	4.4487	-0.417496	0.870371
6	3.81868	0.289713	3.53652
6	5.33288	0.369584	1.63572
6	5.02011	0.724196	2.95593
1	3.58165	0.577927	4.57182
1	6.26792	0.73247	1.18035
1	5.71399	1.35321	3.53556
6	4.77594	-0.73506	-0.58708
1	3.94659	-1.35331	-0.988981
6	1.66565	-1.08209	3.49435
1	0.958791	-1.37396	2.69233
6	0.697372	1.53145	0.856222
8	-0.431826	3.58608	-0.678808
7	-3.87376	-0.367966	2.04384
6	-5.15039	-0.010985	1.70715
6	-5.43476	0.591307	0.423516
7	-4.43468	0.8093	-0.486229
1	0.390427	1.61368	1.92385
6	2.19649	-0.881231	-4.48874
1	3.20052	-0.408199	-4.49554
1	2.30437	-1.93303	-4.82381
1	1.57953	-0.347684	-5.2414
6	1.35934	0.66932	-2.66394
1	1.29819	0.81439	-1.54134
1	2.23572	1.30207	-2.91566
1	0.45984	1.1103	-3.13483
6	6.07713	-1.55051	-0.722845
1	6.25736	-1.82978	-1.78224
1	6.95659	-0.966476	-0.37821
1	6.04358	-2.48234	-0.120204
6	4.81825	0.54755	-1.44091
1	3.88929	1.13704	-1.3189
1	5.66231	1.20544	-1.14499
1	4.94405	0.297889	-2.51578
6	2.01972	-2.356	4.29408
1	2.5149	-3.11837	3.65739
1	2.71577	-2.11854	5.12704
1	1.10494	-2.81086	4.72833
6	0.938543	-0.060624	4.38422
1	-0.04132	-0.468124	4.70433
1	1.51873	0.184908	5.29944
1	0.740316	0.880567	3.8339
6	-3.02867	-3.58274	0.131604
1	-3.15409	-4.01569	1.14493
1	-3.2427	-2.49968	0.200334
1	-3.79484	-4.04811	-0.524226
6	-1.3698	-5.34579	-0.627845
1	-0.340985	-5.56257	-0.98409
1	-1.54286	-5.92703	0.302357
1	-2.06919	-5.7268	-1.40253
6	1.50005	2.64627	0.304507
6	0.912485	3.67459	-0.497738
6	2.88196	2.71881	0.583077
6	1.73151	4.68764	-1.04548
6	3.6904	3.73716	0.052263
6	3.1117	4.71205	-0.776158
1	3.31929	1.94777	1.23003
1	1.28934	5.47198	-1.67598
1	4.76623	3.7603	0.285388
1	3.73054	5.51346	-1.21073
6	-1.19921	4.71316	-1.1632
1	-0.71257	5.11522	-2.08422
6	-2.57296	4.16207	-1.53229
1	-3.05117	3.68899	-0.650779
1	-3.22549	4.98145	-1.89695
1	-2.49229	3.38433	-2.31546
6	-1.26548	5.80356	-0.089117
1	-0.254767	6.15305	0.203253
1	-1.84063	6.67709	-0.458977
1	-1.77108	5.40678	0.815229
6	-6.7755	0.956028	0.10737
1	-6.9628	1.41379	-0.876485
6	-7.79833	0.732829	1.02413
1	-8.83291	1.0173	0.77394
6	-6.2195	-0.229097	2.62459
1	-5.97636	-0.689467	3.59484
6	-7.51866	0.137326	2.28717
1	-8.3401	-0.032865	3.00155
107
A-StQ	uinn
44	0.115134	0.036473	-0.271594
16	-1.23988	-0.481364	1.52032
6	-2.88382	-0.190881	0.940687
6	-3.13001	0.11034	-0.465766
16	-1.77168	0.227882	-1.59352
6	1.49736	-1.29677	0.337603
7	1.28723	-2.57411	-0.098702
7	2.61055	-1.29689	1.1193
6	2.38923	-3.4814	0.264643
6	3.09258	-2.67575	1.37142
1	3.04318	-3.66389	-0.620857
1	2.00672	-4.45779	0.619191
1	4.19699	-2.72865	1.32328
1	2.77308	-2.99966	2.38658
6	0.347485	-2.82632	-1.15985
6	0.632161	-2.32431	-2.46297
6	-0.862876	-3.50969	-0.862435
6	-0.333939	-2.52312	-3.46778
6	-1.79287	-3.67889	-1.90521
6	-1.53459	-3.18925	-3.19277
1	-0.157505	-2.1217	-4.47731
1	-2.74886	-4.18281	-1.69985
1	-2.28645	-3.31379	-3.98759
6	1.88761	-1.50697	-2.77849
1	2.62299	-1.66253	-1.96151
6	-1.15072	-4.03473	0.538598
1	-0.530202	-3.43176	1.23588
6	3.32066	-0.136091	1.5706
6	2.85374	0.587084	2.7008
6	4.48483	0.252631	0.853164
6	3.56703	1.74214	3.07769
6	5.18166	1.39671	1.29386
6	4.71924	2.14408	2.38506
1	3.21893	2.33434	3.93704
1	6.08645	1.72123	0.755895
1	5.26145	3.04938	2.7005
6	4.99396	-0.528261	-0.358563
1	4.23523	-1.3014	-0.600629
6	1.67609	0.08031	3.5252
1	1.01113	-0.485378	2.84292
6	0.557308	1.66891	0.456834
8	-1.06327	3.58076	-0.504081
7	-3.87494	-0.298212	1.81103
6	-5.14852	-0.104341	1.35175
6	-5.39261	0.200461	-0.040187
7	-4.35434	0.298302	-0.927924
1	0.095221	1.98013	1.41955
6	2.57315	-1.94362	-4.08801
1	3.54283	-1.4166	-4.20659
1	2.76628	-3.03581	-4.09709
1	1.95796	-1.7016	-4.97944
6	1.5596	0.000995	-2.81156
1	1.39639	0.442706	-1.78365
1	2.41484	0.600957	-3.18678
1	0.671681	0.225682	-3.43389
6	6.32126	-1.24691	-0.035045
1	6.64846	-1.87987	-0.886721
1	7.12864	-0.512168	0.169317
1	6.23299	-1.89242	0.863671
6	5.1371	0.350557	-1.61698
1	4.1843	0.854613	-1.86857
1	5.90886	1.13746	-1.48374
1	5.43993	-0.268123	-2.48779
6	2.18192	-0.899258	4.60891
1	2.76984	-1.73236	4.17177
1	2.84071	-0.37601	5.33466
1	1.32892	-1.33617	5.16917
6	0.825922	1.19292	4.15823
1	-0.103699	0.761342	4.58034
1	1.36121	1.71134	4.9825
1	0.527451	1.95044	3.40676
6	-2.62012	-3.85098	0.958589
1	-2.73793	-4.06285	2.0409
1	-2.96334	-2.81452	0.779701
1	-3.29634	-4.54286	0.412663
6	-0.73339	-5.51816	0.657854
1	0.327488	-5.68126	0.374978
1	-0.874763	-5.88613	1.69601
1	-1.35009	-6.15134	-0.015349
6	1.11999	2.73469	-0.388785
6	0.225383	3.7306	-0.89842
6	2.48134	2.79554	-0.747386
6	0.713217	4.73134	-1.76621
6	2.96893	3.79875	-1.60116
6	2.07786	4.7575	-2.11271
1	3.15357	2.04019	-0.319758
1	0.036105	5.49415	-2.17567
1	4.03883	3.83194	-1.85937
1	2.44234	5.54769	-2.78869
6	-2.11447	4.45547	-0.975078
1	-1.92903	4.68825	-2.05025
6	-3.40571	3.65134	-0.856907
1	-3.55589	3.31774	0.190588
1	-4.27551	4.27013	-1.1574
1	-3.37052	2.74833	-1.49599
6	-2.12326	5.74632	-0.15087
1	-1.14969	6.27411	-0.208256
1	-2.91388	6.4347	-0.514105
1	-2.32618	5.51082	0.914278
6	-6.73091	0.40109	-0.485527
1	-6.88671	0.632519	-1.55078
6	-7.79074	0.30377	0.411344
1	-8.82365	0.460297	0.061398
6	-6.25439	-0.199173	2.24629
1	-6.04191	-0.432565	3.30121
6	-7.5507	0.002073	1.78215
1	-8.40082	-0.071712	2.47925
126
B-StQ	uinn
Ru	-0.015096	0.197732 -0.	486524
S	1.02801	1.555749 1.	092375
C	1.43342	3.065822 0.	266027
C	1.16052	3.215782 -1.	159980
S	0.375539	1.914121 -2.	056365
C	-0.613292 -	0.751900 1.	275352
N	-1.736617 -	0.435481 1.	995183
N	-0.218933	1.430601 2.	134205
C	-1.617609 -	0.741872 3.	434062
C	-0.338823 -	1.585745 3.	495751
H	-2.518900 -	1.280014 3.	792540
H	-1.53526	0.207490 4.	007724
H	-0.533669 -	2.659723 3.	707390
H	-0.377698	1.219375 4.	256362
C	-3.00317	0.059931 1.	529068
C	-4.002711 -	0.898770 1.	190047
C	-3.27203	1.452216 1.	522351
C	-5.263486 -	0.426665 0.	781163
C	-4.55599	1.871573 1.	111790
C	-5.53914	0.947200 0.	737948
H	-6.041989 -	1.143948 0.	478080
H	-4.78407	2.948822 1.	085310
H	-6.52602	1.295562 0.	398673
C	-3.755601 -	2.404453 1.	306969
H	-2.703207 -	2.547663 1.	623346
C	-2.24808	2.479957 1.	988862
H	-1.29943	1.942499 2.	190324
C	-1.36413	2.223522 1.	787116
C	-2.64451	1.856611 2.	281958
C	-1.16774	3.427554 1.	044580
C	-3.73403	2.702885 1.	990615
C	-2.28673	4.244808 0.	805089
C	-3.56103	3.886688 1.	265079
H	-4.73843	2.424727 2.	345280
H	-2.15996	5.173811 0.	230490
H	-4.42722	4.532097 1.	049341
C	-0.213691 -	3.851592 0.	543137
H	-0.805093 -	2.924190 0.	384326
C	-2.87035	0.617095 3.	142375
H	-1.94058	0.012896 3.	109608
C	-1.33516	1.068435 -0.	932533
H	-1.03105	2.104194 -1.	148442
C	-1.973531 -	0.326875 -1.	439782
C	-0.980934 -	0.986222 -2.	185623
H	-2.522614 -	0.928058 -0.	704484
H	-0.809367 -	2.064122 -2.	039052
N	1.98803	4.033333 0.	978559
C	2.29721	5.197893 0.	331422
C	2.03794	5.345208 -1.	083872
N	1.4711	4.332300 -1.	803748
H	-0.654496 -	0.587028 -3.	161494
C	-4.654759 -	3.019774 2.	400496
H	-4.392470 -	4.085676 2.	569350
H	-4.551126 -	2.480770 3.	365199
H	-5.726199 -	2.976339 2.	111704
C	-3.927546 -	3.152045 -0.	030740
H	-3.164243 -	2.839731 -0.	770521
H	-3.825186 -	4.246992 0.	120072
H	-4.923271 -	2.963503 -0.	482818
C	-0.938740 -	4.711100 1.	601064
H	-1.947860 -	5.007948 1.	247938
H	-0.360889 -	5.636016 1.	811071
H	-1.062571 -	4.171426 2.	560763
C	-0.178263 -	4.591752 -0.	807466
H	-0.438359	4.046102 -1.	549624
H	-0.237922	5.617217 -0.	710513
H	-1.206864 -	4.693917 -1.	210651
C	-3.14988	1.017144 4.	608572
H	-2.3522	1.667569 5.	025441
H	-4.10424	1.580177 4.	690861
H	-3.23306	0.115673 5.	251445
C	3.99647	0.282258 2.	600103
H	4.03617	1.231949 3.	172178
H	-4.9914	0.204991 2.	682864
H	3.82229	0.534468 1.	537683
C	-1.93025	3.528209 0.	905741
H	-1.13646	4.217548 1.	259157
H	-1.55591	3.047195 -0.	020844
H	-2.82071	4.138326 0.	643947
C	-2.70316	3.146765 3.	303885
H	-2.91326	2.392614 4.	091595
H	-1.91546	3.831562 3.	681936
H	-3.62964	3.743137 3.	159783
C	-2.76905	0.862468 -1.	948156
H	-2.83752	1.643399 -1.	162945
H	-2.23272	1.341513 -2.	795346
C	-4.18762	0.503800 -2.	366732
C	-4.559356 -	0.806246 -2.	732199
C	-5.18218	1.506565 -2.	379653
C	-5.890175 -	1.114110 -3.	067117
C	-6.50934	1.208099 -2.	725493
C	-6.873317 -	0.109829 -3.	058918
H	-3.797670 -	1.600287 -2.	746822
H	-4.90834	2.534548 -2.	090667
H	-6.159053 -	2.147811 -3.	339202
H	-7.2686	2.006939 -2.	723676
H	-7.916668 -	0.349815 -3.	318847
C	-2.75247	0.889650 -1.	176835
C	3.44769	0.339916 -1.	012273
C	-3.51342	2.019200 -1.	669579
C	4.82052	0.459892 -1.	240760
C	-4.90412	1.896009 -1.	868304
C	-5.55079	0.668791 -1.	652370
H	2.87296	1.211845 -0.	685378
H	5.31905	1.429499 -1.	093103
H	-5.48933	2.763588 -2.	194875
H	-6.63766	0.598342 -1.	819435
O	-2.81643	3.163342 -1.	903121
C	-3.18943	4.178794 -2.	871337
H	-2.24182	4.756194 -2.	940589
C	-4.26337	5.142395 -2.	351302
H	-4.03165	5.453170 -1.	314089
H	-5.28092	4.704742 -2.	363099
H	-4.2837	6.049780 -2.	989606
C	-3.48163	3.586708 -4.	252048
H	-4.42982	3.014688 -4.	274751
H	-3.55701	4.404542 -4.	997572
H	-2.66216	2.906685 -4.	559601
C	2.3808	6.570919 -1.	728048
H	2.17319	6.657846 -2.	805800
C	2.88501	6.279340 1.	050573
H	3.06997	6.139551 2.	127039
C	2.95479	7.607915 -1.	000593
H	3.21726	8.552139 -1.	504093
C	3.20754	7.462432 0.	394164
H	3.66259	8.295305 0.	953725
126
hTS1-	StQuinn
Ru	-0.295068 -	0.207031 -0.	234712
S	-2.143528 -	0.453555 1.	089366
C	-3.502126 -	0.894718 0.	033508
C	-3.288795 -	1.082348 -1.	397511
S	-1.675049 -	0.909975 -2.	065874
C	-0.690741	0.262896 1.	565326
N	-1.15727	1.427463 2.	128099
N	0.639993	0.665786 2.	575663
C	-1.40328	1.319473 3.	581603
C	0.862096	0.081522 3.	915622
H	-2.48774	1.426799 3.	800925
H	-0.866202	2.128205 4.	117602
H	1.57123	0.700319 4.	501959
H	-0.098388	0.040546 4.	474472
C	-1.52703	2.646338 1.	451163
C	-2.89116	2.831755 1.	073800
C	-0.564542	3.673231 1.	257072
C	-3.25262	4.037449 0.	444772
C	-0.979142	4.860531 0.	615230
C	-2.30565	5.043905 0.	209299
H	-4.29493	4.188298 0.	125408
H	-0.242542	5.661156 0.	446433
H	-2.60765	5.979136 -0.	288457
C	-3.97619	1.807163 1.	402838
H	-3.46365	0.881457 1.	729832
C	-0.861077 -	3.572221 1.	781377
H	-1.026484 -	2.526515 2.	107457
C	0.66623	2.090607 2.	407353
C	-0.452234	2.869362 2.	794880
C	1.85644	2.695637 1.	901427
C	-0.349434	4.274301 2.	706037
C	1.90736	4.100116 1.	830027
C	0.81913	4.886817 2.	239933
H	-1.20947	4.895017 3.	002293
H	2.81321	4.589710 1.	442012
H	0.88141	5.985454 2.	184881
C	3.052	1.854949 1.	451687
H	2.64957	0.880737 1.	100212
C	-1.74745	2.233143 3.	280121
H	-1.65068	1.138080 3.	136155
C	0.102604	1.632669 -0.	634557
H	0.903814	2.177673 -0.	107821
C	-1.468	0.848945 -1.	238059
C	1.19271	0.495355 -1.	772928
H	-2.31594	0.882640 -0.	536857
H	1.99414	1.241000 -1.	629560
N	-4.685803 -	1.037849 0.	600189
C	-5.735849 -	1.374159 -0.	210563
C	-5.532334 -	1.565950 -1.	629977
N	-4.299245 -	1.411960 -2.	194810
H	0.721455	0.555127 -2.	770682
C	-4.84462	2.309465 2.	578633
H	-5.56032	1.525066 2.	904244
H	-4.2294	2.602149 3.	454361
H	-5.43194	3.202743 2.	277644
C	-4.87088	1.436927 0.	203942
H	-4.28419	1.050340 -0.	651600
H	-5.60544	0.658945 0.	500829
H	-5.44699	2.308313 -0.	170444
C	4.0027	1.576207 2.	634579
H	4.87481	0.971180 2.	310182
H	4.38372	2.529212 3.	058520
H	3.49402	1.024938 3.	450384
C	3.82035	2.458183 0.	262424
H	3.1262	2.753379 -0.	550374
H	4.40855	3.354866 0.	552192
H	4.5355	1.712829 -0.	142148
C	-1.9815	2.504853 4.	780099
H	-1.12908	2.152068 5.	398271
H	-2.10825	3.590878 4.	978906
H	-2.89957	1.988743 5.	131191
C	-2.94825	2.680411 2.	423595
H	-3.84658	2.081648 2.	679099
H	-3.1936	3.752143 2.	583076
H	-2.73838	2.527538 1.	346293
C	-1.908793 -	3.872781 0.	692872
H	-2.926977 -	3.637762 1.	064341
H	-1.730504 -	3.257533 -0.	212958
H	-1.898192 -	4.941854 0.	392011
C	-1.048931 -	4.484201 3.	012813
H	-0.315669 -	4.249508 3.	813451
H	-2.069405 -	4.361059 3.	432493
H	-0.917458 -	5.555224 2.	747407
C	-1.44221	2.072680 -2.	143030
H	-1.13408	2.956718 -1.	546250
H	-0.666657	1.951565 -2.	930220
C	-2.79701	2.354627 -2.	780420
C	-3.61379	1.314663 -3.	277457
C	-3.27907	3.677713 -2.	879291
C	-4.87551	1.584349 -3.	834738
C	-4.53863	3.954383 -3.	436950
C	-5.34781	2.906394 -3.	910844
H	-3.26317	0.272579 -3.	217968
H	-2.65406	4.500844 -2.	500167
H	-5.49543	0.754341 -4.	210625
H	-4.8926	4.996331 -3.	498060
H	-6.33909	3.119375 -4.	341668
C	-0.744971	2.575093 -1.	392881
C	-2.14709	2.431327 -1.	499031
C	-0.125917	3.721839 -1.	988093
C	-2.93228	3.383180 -2.	163099
C	-0.916391	4.662273 -2.	681636
C	-2.30938	4.491104 -2.	760120
H	-2.61539	1.563753 -1.	016696
H	-4.02346	3.253711 -2.	219018
H	-0.454587	5.525247 -3.	175393
H	-2.90874	5.238737 -3.	303988
O	1.23626	3.768780 -1.	866596
C	2.04671	4.942618 -2.	136579
H	3.02085	4.625593 -1.	705307
C	1.5917	6.182478 -1.	360374
H	1.37025	5.907843 -0.	310700
H	0.689441	6.659057 -1.	788931
H	2.4066	6.935228 -1.	364038
C	2.26022	5.161618 -3.	638249
H	1.35192	5.535563 -4.	150034
H	3.06782	5.906254 -3.	794952
H	2.56302	4.212539 -4.	124085
C	-6.648828 -	1.919970 -2.	445508
H	-6.469994 -	2.061226 -3.	522670
C	-7.909431 -	2.075727 -1.	879652
H	-8.766341 -	2.348985 -2.	516176
C	-7.039012 -	1.541480 0.	340846
H	-7.161556 -	1.389300 1.	424565
C	-8.106892 -	1.885992 -0.	481220
H	-9.113303 -	2.013989 -0.	051654
126
C-StQ	uinn
Ru	-0.329502 -	0.246522 -0.	226398
S	-2.180342 -	0.632203 1.	020628
C	-3.541806 -	0.871666 -0.	101936
C	-3.315794 -	0.862357 -1.	542185
S	-1.690725 -	0.667638 -2.	163150
C	-0.630966	0.471343 1.	579724
N	-1.11389	1.674920 2.	034816
N	0.540633	0.352469 2.	672862
C	-1.34054	1.700688 3.	495990
C	-0.752091	0.355175 3.	954200
H	-2.42587	1.796802 3.	718145
H	-0.82303	2.573606 3.	943201
H	1.42918	0.221810 4.	615787
H	-0.218660 -	0.478825 4.	482109
C	-1.52794	2.818185 1.	259188
C	-2.90763	2.944931 0.	917029
C	-0.59225	3.836109 0.	934293
C	-3.31988	4.096103 0.	220890
C	-1.05507	4.959465 0.	215195
C	-2.40317	5.095368 -0.	135018
H	-4.37843	4.203813 -0.	061349
H	-0.339977	5.751952 -0.	055005
H	-2.74402	5.986119 -0.	686703
C	-3.95258	1.907122 1.	325141
H	-3.40607	1.038430 1.	741132
C	-0.859753 -	3.792687 1.	389205
H	-1.044855 -	2.793304 1.	829596
C	0.530991	1.788252 2.	635415
C	-0.618243	2.501471 3.	058357
C	1.71644	2.465103 2.	217231
C	-0.560321	3.911704 3.	071812
C	1.72547	3.872139 2.	260090
C	0.598719	4.593321 2.	684191
H	-1.44784	4.481873 3.	387549
H	2.63068	4.415431 1.	950626
H	0.625042	5.694425 2.	702008
C	2.952	1.702046 1.	735122
H	2.59133	0.754541 1.	279289
C	-1.89362	1.791063 3.	491678
H	-1.77199	0.717360 3.	243210
C	0.265946	1.603303 -0.	585874
H	0.916869	2.093094 0.	157705
C	-1.34907	0.840218 -1.	235268
C	1.19386	0.683378 -1.	565894
H	-2.19904	1.019779 -0.	557762
H	2.18916	1.136278 -1.	391405
N	-4.732370 -	1.045438 0.	436064
C	-5.788690 -	1.216919 -0.	417906
C	-5.575982 -	1.214938 -1.	849399
N	-4.332740 -	1.036669 -2.	382071
H	0.854198	0.834449 -2.	607788
C	-4.86739	2.466799 2.	436853
H	-5.55528	1.681077 2.	814644
H	-4.28347	2.857511 3.	295820
H	-5.4878	3.304261 2.	053135
C	-4.7988	1.389290 0.	144008
H	-4.17377	0.945642 -0.	656063
H	-5.51171	0.614141 0.	495744
H	-5.39361	2.198065 -0.	328678
C	3.8726	1.335339 2.	917474
H	4.77121	0.787006 2.	565523
H	4.21329	2.252428 3.	442743
H	3.35593	0.694961 3.	659768
C	3.73879	2.439180 0.	636309
H	3.06142	2.791519 -0.	167909
H	4.28892	3.319508 1.	031334
H	4.49058	1.757448 0.	188139
C	-2.10729	1.912836 5.	014790
H	-1.23667	1.523562 5.	583571
H	-2.25277	2.972429 5.	316418
H	-3.00794	1.345099 5.	329711
C	-3.12215	2.287081 2.	704376
H	-3.9958	1.632728 2.	902791
H	-3.4022	3.324718 2.	985391
H	-2.92583	2.264707 1.	614172
C	-1.843623 -	3.954772 0.	214405
H	-2.883361 -	3.776079 0.	557052
H	-1.628283 -	3.225327 -0.	593911
H	-1.801950 -	4.975613 -0.	220984
C	-1.116104 -	4.841439 2.	492349
H	-0.427244 -	4.706358 3.	353145
H	-2.157688 -	4.759804 2.	867851
H	-0.972882 -	5.875545 2.	111865
C	-1.40538	1.816592 -2.	403768
H	-1.08451	2.810477 -2.	024794
H	-0.676513	1.529327 -3.	191015
C	-2.81441	1.927604 -2.	970131
C	-3.49584	0.793688 -3.	469397
C	-3.50224	3.159107 -2.	957166
C	-4.82756	0.882566 -3.	907731
C	-4.83406	3.254936 -3.	396160
C	-5.5076	2.113267 -3.	863238
H	2.97906	0.177220 -3.	517661
H	-2.98186	4.053185 -2.	583466
H	5.33817	0.016272 -4.	289520
H	-5.34932	4.228852 -3.	370170
H	-6.55376	2.182788 -4.	201220
C	-0.58345	2.647509 -1.	243953
C	-1.99122	2.622363 -1.	220156
C	0.070256	3.769021 -1.	833520
C	-2.75221	3.664795 -1.	772656
C	-0.692967	4.804735 -2.	412448
C	-2.09741	4.749890 -2.	374457
H	-2.48659	1.765092 -0.	743974
H	-3.85121	3.620084 -1.	737679
H	-0.201495	5.653293 -2.	903409
H	-2.6779	5.568782 -2.	828605
O	1.44316	3.704041 -1.	819052
C	2.31133	4.852523 -1.	989261
H	3.28899	4.428298 -1.	671523
C	1.97584	5.995480 -1.	026056
H	1.8366	5.595560 -0.	002067
H	1.05286	6.537952 -1.	307667
H	2.81096	6.725580 -1.	011596
C	2.4564	5.267667 -3.	458211
H	1.5614	5.790145 -3.	848808
H	3.32173	5.953758 -3.	567804
H	2.6378	4.375266 -4.	090144
C	-7.102883 -	1.403902 0.	098930
H	-7.230461 -	1.400971 1.	192701
C	-6.698640 -	1.402181 -2.	711399
H	-6.514963 -	1.397615 -3.	796906
C	-7.970270 -	1.581615 -2.	178662
H	-8.830960 -	1.725239 -2.	851526
C	-8.175491 -	1.582749 -0.	768382
H	-9.190978 -	1.726676 -0.	366250
126
D-StQ	uinn
S	-1.789151 -	0.845749 -1.	035249
C	0.810362	0.210236 -1.	448767
Ru	-0.049621 -	0.243429 0.	396135
C	-0.465793	1.556935 0.	858490
C	-1.98282	0.759260 1.	178541
S	-1.168687 -	1.463955 2.	078781
N	-1.57401	0.630461 -2.	218108
N	0.34905	1.195959 -2.	292809
C	-2.40532	1.741781 -1.	835843
C	-1.62579	0.243669 -3.	644516
C	0.648412	0.935648 -3.	716945
C	-0.173774	2.472337 -1.	901295
H	1.0778	1.838820 -4.	196784
H	-0.281223	0.669235 -4.	261713
H	2.66368	0.032218 -3.	929548
C	-4.11975	3.915108 -1.	360753
C	-1.87055	3.056975 -1.	825446
C	-3.79703	1.502813 -1.	633470
C	-4.63483	2.610418 -1.	402930
C	-2.75188	4.129493 -1.	565079
H	-5.71433	2.446861 -1.	255358
H	-2.35149	5.154873 -1.	535764
C	-1.10778	5.026820 -1.	218071
C	0.700857	3.380711 -1.	230218
C	-1.49952	2.842020 -2.	254310
C	-1.9461	4.128343 -1.	887507
C	0.206273	4.654736 -0.	902571
C	2.14412	2.998416 -0.	898370
C	-2.42523	1.927625 -3.	051629
H	-2.97666	4.427303 -2.	132612
H	0.858957	5.366660 -0.	379670
H	-1.47869	6.025450 -0.	939218
H	-1.31784	1.102453 -4.	275738
H	2.14617	1.911519 -0.	662764
H	-1.98553	0.909817 -3.	034329
C	-0.404358	3.344791 -2.	116611
H	-0.110186 -	2.373484 -2.	257899
H	-4.79063	4.766585 -1.	166507
C	-4.40062	0.099966 -1.	698734
H	3.55771	0.613633 -1.	783153
C	-2.868232 -	1.892564 -0.	103339
N	-3.913333 -	2.414994 -0.	724526
C	-2.602810 -	2.144986 1.	309453
C	-4.748133 -	3.215443 0.	005721
N	-3.413053 -	2.904488 2.	033399
C	-4.493995 -	3.458396 1.	408604
H	0.363874	2.270173 0.	982892
C	1.46741	0.249054 2.	013504
H	-1.0567	0.001692 3.	006788
H	-2.7242	0.442729 0.	431956
H	1.84061	1.280916 1.	918475
C	-2.51576	2.407903 -4.	517625
H	-1.51514	2.502684 -4.	988450
H	-3.11999	1.702166 -5.	125843
H	-3.00008	3.406249 -4.	576010
C	-3.82775	1.798162 -2.	431339
H	-4.41566	1.032255 -2.	977699
H	-3.76246	1.484335 -1.	373090
H	-4.39441	2.752354 -2.	476930
C	3.06053	3.226079 -2.	119246
H	4.11108	2.955666 -1.	883489
H	2.74428	2.620987 -2.	992145
H	3.04153	4.293384 -2.	425274
C	2.70634	3.712280 0.	342469
H	2.00529	3.637148 1.	197612
H	3.67101	3.252178 0.	640239
H	2.90013	4.790500 0.	155671
C	5.29	0.063699 -2.	950484
H	5.63316	1.114679 -3.	053677
H	-6.19149	0.581702 -2.	883940
H	-4.75414	0.216608 -3.	880792
C	5.19111	0.281735 -0.	430149
H	4.57857	0.186513 0.	488126
H	-6.08811	0.358604 -0.	296275
H	5.54307	1.332531 -0.	501259
C	-0.243066	4.153435 -3.	420191
H	-0.728634	3.643726 -4.	279296
H	-0.693825	5.165495 -3.	335555
H	-0.833034 -	4.282836 -3.	659619
C	-0.287379 -	4.039691 -0.	927629
H	-1.370653 -	4.161164 -1.	131528
H	-0.139483	5.046232 -0.	732237
H	-0.190888 -	3.439072 0.	000014
C	-5.883774 -	3.814745 -0.	613292
H	-6.051516 -	3.613233 -1.	682779
C	-6.739254 -	4.622778 0.	128256
H	-7.616274 -	5.083315 -0.	353998
C	-5.390540 -	4.291241 2.	141630
H	-5.175051 -	4.460614 3.	207955
C	-6.491440 -	4.860941 1.	511060
H	-7.180056 -	5.503334 2.	082977
C	-2.18143	2.200496 1.	655351
H	-1.26807	2.566115 2.	162370
H	-2.36441	2.859335 0.	784558
C	-3.35693	2.250039 2.	617853
C	-3.14406	2.112392 4.	007490
C	-4.68348	2.361882 2.	150619
C	-4.22611	2.087522 4.	903547
C	-5.76891	2.334636 3.	043059
C	-5.54451	2.195266 4.	424178
H	-2.11248	2.029642 4.	387557
H	-4.85638	2.473676 1.	070129
H	-4.03873	1.987059 5.	984883
H	-6.79735	2.426846 2.	657309
H	-6.39351	2.176155 5.	126136
C	-1.72559	2.161908 1.	240439
C	-2.98923	1.522766 1.	121839
C	-1.70802	3.486231 1.	824534
C	-4.18539	2.158036 1.	464162
C	-2.92122	4.129118 2.	151241
C	-4.14766	3.471297 1.	963373
H	-3.00643	0.501000 0.	728534
H	-5.14279	1.630050 1.	341559
H	-2.92017	5.147174 2.	562487
H	-5.0815	3.992941 2.	228144
O	-0.487043	4.036609 2.	067959
C	-0.352003	5.194337 2.	928372
H	-1.15233	5.146264 3.	702570
C	1.00445	5.058793 3.	616811
H	1.82638	5.106572 2.	873901
H	1.07342	4.092367 4.	154149
H	1.14866	5.881719 4.	346015
C	-0.482865	6.490990 2.	125562
H	-1.43159	6.523329 1.	554954
H	-0.452611	7.367779 2.	804444
H	0.353556	6.583085 1.	403919
100
A'-St	Quinn
44	0.146424	0.243278	-0.828804
16	1.12265	-1.11255	0.740012
6	2.68105	-1.57528	0.042848
6	3.12711	-0.998425	-1.22062
16	2.09289	0.156364	-2.08868
7	3.43425	-2.41361	0.734445
6	4.66491	-2.72571	0.226982
6	5.11329	-2.14968	-1.02139
7	4.31461	-1.28731	-1.72366
6	-0.714571	1.29189	0.649638
7	-0.018427	2.37238	1.10794
7	-1.85003	1.17506	1.38143
6	-0.777669	3.14494	2.10769
6	-1.87582	2.14275	2.50545
1	-1.1879	4.06994	1.63859
1	-0.134088	3.44406	2.95749
1	-2.88062	2.59774	2.60913
1	-1.63447	1.62036	3.45651
6	1.10574	2.9023	0.380643
6	0.870965	3.58028	-0.848916
6	2.41573	2.69127	0.88676
6	1.98625	4.05091	-1.56568
6	3.4965	3.18628	0.130897
6	3.2872	3.85772	-1.08066
1	1.83754	4.55631	-2.53267
1	4.52425	3.02103	0.486562
1	4.14892	4.21905	-1.66339
6	2.65215	1.93165	2.18622
1	1.75808	1.29228	2.34804
6	-0.528435	3.70446	-1.44986
1	-1.26926	3.43266	-0.670284
6	-2.90053	0.212011	1.21786
6	-2.98272	-0.879687	2.11819
6	-3.87432	0.431062	0.202908
6	-4.13008	-1.69605	2.05521
6	-4.98205	-0.436307	0.16107
6	-5.12723	-1.46782	1.09991
1	-4.22842	-2.54448	2.75042
1	-5.74554	-0.313192	-0.61989
1	-6.00547	-2.12856	1.05189
6	-3.71025	1.56856	-0.804142
1	-2.6239	1.63717	-1.01349
6	-1.87132	-1.19186	3.11728
1	-1.0148	-0.520996	2.89042
6	-1.18568	-0.887654	-1.38643
1	-1.83971	-0.441119	-2.18344
6	6.40426	-2.48866	-1.52049
6	7.22123	-3.3656	-0.813658
6	5.52412	-3.62097	0.928711
6	6.77875	-3.93361	0.415176
1	5.15907	-4.04599	1.8766
1	7.43822	-4.62669	0.961788
1	8.21777	-3.62528	-1.20512
1	6.71931	-2.03587	-2.47343
6	-0.866445	5.13465	-1.91104
1	-1.91906	5.19086	-2.2596
1	-0.736286	5.86219	-1.08401
1	-0.222171	5.46256	-2.75328
6	-0.697808	2.69896	-2.60554
1	-0.473088	1.64518	-2.28232
1	-1.73106	2.69484	-3.00819
1	0.015687	2.89735	-3.43105
6	-4.15274	2.92828	-0.224593
1	-5.23413	2.91834	0.027885
1	-3.59404	3.1877	0.695819
1	-3.97839	3.74204	-0.960379
6	-4.40967	1.30215	-2.14648
1	-4.11777	2.0724	-2.89053
1	-4.14189	0.305995	-2.55237
1	-5.51582	1.34428	-2.05554
6	-2.32792	-0.935269	4.56927
1	-3.14919	-1.62738	4.85328
1	-1.49108	-1.09529	5.28098
1	-2.70921	0.097988	4.70847
6	-1.34983	-2.63309	2.95001
1	-2.13188	-3.38412	3.1908
1	-0.997603	-2.80799	1.91463
1	-0.488247	-2.81308	3.62533
6	2.78319	2.90538	3.37812
1	1.89985	3.57037	3.47574
1	2.90115	2.34782	4.33116
1	3.67261	3.55938	3.25295
6	3.87253	0.9956	2.10937
1	3.86868	0.285531	2.96087
1	3.86224	0.399637	1.17721
1	4.82962	1.55804	2.14885
6	-1.38282	-2.37344	-1.19926
1	-0.751208	-2.86299	-1.98223
1	-0.950018	-2.7049	-0.235264
6	-2.80862	-2.87756	-1.34776
6	-3.61684	-2.50907	-2.44625
6	-3.34697	-3.76456	-0.393463
6	-4.92879	-2.99411	-2.57479
6	-4.65059	-4.27136	-0.529641
6	-5.45201	-3.87978	-1.61516
1	-3.20806	-1.84315	-3.22368
1	-2.7345	-4.05408	0.47501
1	-5.54234	-2.68877	-3.43769
1	-5.04777	-4.9651	0.228752
1	-6.47767	-4.26824	-1.71867
124
B'-St	Quinn
Ru	-0.076546	0.116836 -0.	353529
S	1.02265	1.231281 1.	396046
C	1.77919	2.649083 0.	674340
C	1.55366	2.955837 -0.	731616
S	0.514812	1.922378 -1.	717293
C	-1.057773 -	0.706808 1.	283348
N	-2.190519 -	0.160084 1.	833081
N	-0.534624 -	1.554648 2.	224596
C	-2.282296 -	0.425773 3.	283700
C	-1.386106 -	1.650021 3.	435286
H	-3.332211 -	0.595257 3.	589304
H	-1.89121	0.453318 3.	843899
H	-1.955247 -	2.606784 3.	420097
H	-0.772982 -	1.630189 4.	354687
C	-3.22459	0.626328 1.	210879
C	-4.329124 -	0.067042 0.	631791
C	-3.18899	2.043285 1.	281202
C	-5.37674	0.698758 0.	087969
C	-4.26418	2.760517 0.	713531
C	-5.34515	2.100873 0.	118890
H	-6.23301	0.188115 -0.	377714
H	-4.24445	3.860740 0.	733609
H	-6.15888	2.680705 -0.	341504
C	-4.397754 -	1.595290 0.	597978
H	-3.358132 -	1.973254 0.	687912
C	-2.06327	2.797561 1.	975765
H	-1.26054	2.069006 2.	207536
C	-0.496126	2.541427 2.	066906
C	-1.66221	2.441857 2.	876646
C	-0.255073	3.681635 1.	242007
C	-2.57324	3.519504 2.	863148
C	-1.18921	4.734957 1.	285200
C	-2.33242	4.664648 2.	096266
H	-3.48325	3.461169 3.	480247
H	-1.02142	5.630642 0.	669024
H	-3.04989	5.499838 2.	109872
C	-0.993015 -	3.803959 0.	368256
H	-1.307208 -	2.771529 0.	107890
C	-1.92479	1.255521 3.	804098
H	-1.15119	0.487435 3.	595675
C	-1.27455	1.160980 -0.	613176
H	-1.09265	2.156305 -1.	072314
C	-1.911577 -	0.254989 -1.	549657
C	-0.905775 -	1.033674 -2.	153769
H	-2.594114 -	0.792650 -0.	883279
H	-0.875848 -	2.102062 -1.	889941
N	2.5267	3.423116 1.	447234
C	3.08735	4.531193 0.	876760
C	2.86441	4.835994 -0.	520140
N	2.08919	4.025693 -1.	299326
C	-0.356194 -	0.779196 -3.	539868
H	-1.181010 -	0.874828 -4.	280467
H	0.115561	0.218304 -3.	651633
C	-5.186112 -	2.147249 1.	805151
H	-5.199024 -	3.257424 1.	791090
H	-4.747004 -	1.825896 2.	770942
H	-6.237249 -	1.789684 1.	781967
C	-4.976275 -	2.145627 -0.	721160
H	-4.498527 -	1.675352 -1.	604402
H	-4.823444 -	3.243648 -0.	777670
H	-6.070608 -	1.969624 -0.	792764
C	-2.154982 -	4.471084 1.	135306
H	-3.059661 -	4.537163 0.	495401
H	-1.878770 -	5.499619 1.	449980
H	-2.431492 -	3.903912 2.	045860
C	-0.734545 -	4.548926 -0.	955588
H	-0.150602	4.149012 -1.	491463
H	-0.572052 -	5.635954 -0.	796736
H	-1.612235 -	4.447757 -1.	626641
C	-1.81252	1.685306 5.	284864
H	-0.85159	2.196851 5.	504093
H	-2.62449	2.392442 5.	557863
H	-1.89491	0.803947 5.	954577
C	-3.28866	0.586418 3.	545159
H	3.41973	0.283449 4.	221015
H	-4.13416	1.284079 3.	722588
H	-3.35742	0.202808 2.	508599
C	-1.42812	3.864212 1.	064075
H	-0.521212	4.286274 1.	543146
H	-1.12398	3.424872 0.	092695
H	-2.12416	4.704717 0.	858996
C	-2.55481	3.408447 3.	304945
H	-2.99202	2.638426 3.	975349
H	-1.71323	3.895695 3.	840470
H	-3.33732	4.177705 3.	130215
O	-0.59506	1.808109 -3.	895369
C	-1.92126	1.472836 -3.	904413
O	-2.34554	0.371987 -3.	607323
C	-2.75935	2.663578 -4.	303052
H	-2.23844	3.291059 -5.	050923
H	-2.9465	3.279188 -3.	398438
H	-3.73722	2.315588 -4.	679035
C	-2.57212	0.940281 -2.	189483
H	-2.89656	1.693608 -1.	444542
H	-1.92997	1.458245 -2.	929689
O	-3.75292	0.409028 -2.	870040
C	-4.74526	1.297209 -3.	152986
O	-4.66982	2.492905 -2.	941797
C	-5.94685	0.573876 -3.	726029
H	-6.419063 -	0.029658 -2.	923002
H	-5.639617 -	0.128590 -4.	525579
H	-6.67474	1.309390 -4.	112340
C	-2.73423	0.870825 -0.	351781
H	-2.86177	0.912533 0.	757514
H	2.96033	0.180533 -0.	622472
C	-3.72728	1.808073 -1.	007628
C	-4.7537	1.304782 -1.	834332
C	-3.66089	3.199929 -0.	786389
C	-5.70059	2.170233 -2.	407976
C	-4.60297	4.069200 -1.	363390
C	-5.63073	3.555693 -2.	174706
H	-4.79521	0.224915 -2.	043295
H	-2.86587	3.603984 -0.	144471
H	-6.49452	1.758711 -3.	051628
H	-4.53501	5.152664 -1.	173306
H	-6.37266	4.232785 -2.	627198
C	3.90067	5.402776 1.	659629
H	4.0539	5.147714 2.	719721
C	3.46414	6.001840 -1.	082372
H	3.27819	6.210053 -2.	147289
C	4.25295	6.831562 -0.	293805
H	4.71443	7.730418 -0.	732942
C	4.47209	6.531055 1.	082312
H	5.10046	7.201059 1.	690648
124
TS1-S	tquinn
Ru	-0.130938 -	0.313472 -0.	153195
S	-1.715047 -	1.121944 1.	270515
C	-3.097572 -	1.651323 0.	286625
C	-3.017713 -	1.616559 -1.	166768
S	-1.534959 -	1.080951 -1.	942394
C	-1.05425	0.348450 1.	531626
N	-1.84385	1.425885 1.	857908
N	0.91644	0.396346 2.	675422
C	-2.25435	1.443977 3.	277263
C	-1.44069	0.287839 3.	879684
H	-3.35199	1.291309 3.	364352
H	-2.01033	2.426439 3.	729435
H	2.04785	0.408573 4.	492430
H	-0.595985	0.647839 4.	506472
C	-2.37358	2.430379 0.	967361
C	-3.67049	2.230065 0.	405476
C	-1.63247	3.612948 0.	704745
C	-4.17312	3.205036 -0.	475846
C	-2.18176	4.554447 -0.	192883
C	-3.43129	4.352934 -0.	789044
H	-5.16113	3.056354 -0.	938697
H	-1.60907	5.463677 -0.	430837
H	-3.82233	5.080482 -1.	515226
C	-4.5251	1.010176 0.	748770
H	-3.85819	0.272769 1.	238492
C	-0.311812	3.922278 1.	396902
H	-0.025990 -	2.998658 1.	907740
C	0.574647	1.787882 2.	766597
C	-0.614735	2.177442 3.	433625
C	1.50752	2.755776 2.	285311
C	-0.835575	3.554242 3.	656490
C	1.24522	4.115300 2.	543601
C	0.090659	4.514534 3.	235779
H	-1.75539	3.873436 4.	171050
H	1.95146	4.880093 2.	187740
H	-0.096085	5.583426 3.	423718
C	2.77191	2.347312 1.	529166
H	2.54816	1.386327 1.	016780
C	-1.64689	1.161215 3.	905135
H	-1.31854	0.164482 3.	547310
C	-0.278244	1.580108 -0.	350732
H	0.34435	2.299457 0.	213804
C	-1.57723	0.479009 -1.	368099
C	1.1682	0.920815 -1.	597298
H	-2.47257	0.562399 -0.	741005
H	1.87654	1.636125 -1.	148030
N	-4.169985 -	2.069925 0.	931079
C	-5.237282 -	2.476891 0.	176804
C	-5.163055 -	2.454026 -1.	267962
N	-4.039392 -	2.021152 -1.	911652
C	0.746215	1.376290 -2.	978632
H	1.46027	0.974818 -3.	731813
H	-0.272619	1.045848 -3.	269968
C	-5.63523	1.387679 1.	754505
H	-6.19888	0.487365 2.	078745
H	-5.22619	1.883724 2.	658366
H	-6.35614	2.094408 1.	291569
C	-5.1419	0.320775 -0.	486433
H	-4.38867	0.127555 -1.	276183
H	5.60502	0.645459 -0.	195400
H	-5.94585	0.940275 -0.	937412
C	3.9385	2.094767 2.	507454
H	4.86025	1.805380 1.	960985
H	4.15963	3.011946 3.	092924
H	3.70475	1.284411 3.	226368
C	3.18367	3.351713 0.	436279
H	2.33007	3.625463 -0.	218380
H	3.59534	4.289934 0.	864409
H	3.97702	2.910615 -0.	202152
C	-1.7367	1.117043 5.	444192
H	-0.749414	0.906054 5.	906459
H	-2.09625	2.083727 5.	857473
H	-2.4462	0.327922 5.	769862
C	-3.02345	1.422147 3.	262392
H	-3.72239	0.593564 3.	498008
H	-3.47628	2.369674 3.	624148
H	-2.93551	1.474797 2.	158701
C	-0.796557 -	4.317783 0.	402303
H	-1.776433 -	4.367711 0.	919488
H	-0.885254 -	3.574219 -0.	416388
H	-0.605902 -	5.311371 -0.	055185
C	-0.514058	5.008169 2.	475942
H	-1.28727	4.712601 3.	216560
H	-0.434744 -	5.193046 3.	022134
H	-0.839511	5.969369 2.	023646
O	0.841076	2.815123 -2.	987271
C	0.059264	3.492494 -3.	884704
O	-0.744622	2.948027 -4.	616368
C	0.366321	4.969574 -3.	822461
H	1.41656	5.144547 -4.	134722
H	0.257453	5.332992 -2.	781190
H	-0.324375	5.517133 -4.	486361
C	-1.63976	1.490956 -2.	482957
H	-1.62566	2.524651 -2.	082654
H	-0.819	1.402992 -3.	222778
O	-2.91564	1.258799 -3.	162748
C	-3.53351	2.338163 -3.	719231
O	-3.05638	3.456573 -3.	753921
C	-4.89966	1.945242 -4.	242982
H	-5.57005	1.748270 -3.	380416
H	-4.84241	1.010268 -4.	834172
H	-5.31475	2.767325 -4.	852809
C	-1.53849	2.178681 -0.	935159
H	-2.34312	1.854852 -0.	229518
H	-1.81649	1.661580 -1.	877928
C	-1.62607	3.686633 -1.	095784
C	-2.44319	4.225813 -2.	113688
C	-0.972747	4.576599 -0.	218723
C	-2.60531	5.615198 -2.	247795
C	-1.12447	5.967244 -0.	356941
C	-1.9445	6.493949 -1.	370893
H	-2.9435	3.546324 -2.	821466
H	-0.346544	4.187286 0.	596164
H	-3.24441	6.012905 -3.	052093
H	-0.603169	6.641147 0.	342212
H	-2.06644	7.583372 -1.	478901
C	-6.290610 -	2.892956 -2.	024550
H	-6.210718 -	2.867777 -3.	122251
C	-7.440229 -	3.331802 -1.	377468
H	-8.307204 -	3.668529 -1.	968139
C	-6.428643 -	2.932674 0.	811701
H	-6.454798 -	2.938517 1.	912481
C	-7.511113 -	3.351839 0.	045735
H	-8.431319 -	3.702945 0.	539267
124
C'-St	Quinn
Ru	-0.50332	0.144333 0.	283691
S	-2.346355 -	0.119827 -1.	003306
C	-3.716650 -	0.487014 0.	071925
C	-3.517024 -	0.581372 1.	511002
S	-1.931901 -	0.280506 2.	189547
C	0.290104	0.826463 -1.	503233
N	0.157786	2.136725 -1.	882811
N	0.583012	0.116010 -2.	638868
C	0.17225	2.327768 -3.	346353
C	0.63655	0.956954 -3.	858924
H	0.854286	3.155958 -3.	626697
H	-0.850626	2.593571 -3.	692646
H	1.67224	0.968337 -4.	262882
H	-0.02703	0.536848 -4.	641963
C	0.156165	3.305477 -1.	039256
C	1.41313	3.921361 -0.	771948
C	-1.06194	3.868054 -0.	578654
C	1.42502	5.089044 0.	011420
C	-0.989743	5.026582 0.	224156
C	0.238009	5.630541 0.	521200
H	2.3858	5.563071 0.	258911
H	-1.92201	5.469092 0.	609045
H	0.273512	6.530003 1.	155437
C	2.72771	3.378811 -1.	336420
H	2.49689	2.447343 -1.	891108
C	-2.42269	3.311345 -0.	972829
H	-2.25109	2.359584 -1.	513750
C	-1.14902	1.201025 -2.	770169
C	-0.369193	2.232319 -3.	356959
C	-2.53392	1.391705 -2.	483514
C	-1.00702	3.446752 -3.	689783
C	-3.12764	2.612343 -2.	862496
C	-2.37818	3.628732 -3.	473362
H	-0.413766	4.258904 -4.	138463
H	-4.19619	2.777332 -2.	656686
H	-2.86223	4.576743 -3.	755941
C	-3.38543	0.331151 -1.	786148
H	2.69265	0.390600 -1.	303727
C	-1.119638 -	2.062607 -3.	629912
H	-1.403731 -	1.043115 -3.	298715
C	-0.768389	1.340017 0.	539740
H	-1.48754	1.512935 -0.	278496
C	0.768732	1.302523 1.	369945
C	-1.36075	0.181042 1.	526984
H	1.46727	1.913949 0.	777491
H	-2.38241	0.039089 1.	127097
N	-4.887889 -	0.669323 -0.	503096
C	-5.947677 -	0.967702 0.	310948
C	-5.761559 -	1.061891 1.	743160
N	-4.538342 -	0.863723 2.	314477
C	-1.46522	0.657845 2.	984725
H	1.82654	0.163289 3.	626846
H	-0.500484	1.033899 3.	371550
C	3.34131	4.373323 -2.	345235
H	4.23428	3.932364 -2.	836804
H	2.61499	4.656497 -3.	135556
H	3.66118	5.309165 -1.	840395
C	3.74995	3.011419 -0.	241737
H	3.38207	2.190781 0.	406330
H	4.70488	2.679366 -0.	698967
H	3.96499	3.867632 0.	427303
C	4.24691	0.444738 -2.	804365
H	4.86908	1.208114 -2.	295089
H	-4.92606	0.246752 -3.	346286
H	3.6254	0.965022 -3.	561096
C	-4.26621	0.930101 -0.	668439
H	-3.69199	1.636108 -0.	034315
H	-5.13307	1.488509 -1.	079954
H	-4.66733	0.131035 -0.	012880
C	-1.450759 -	2.185350 -5.	130887
H	-0.860501 -	1.470035 -5.	741714
H	-1.236766 -	3.205060 -5.	516406
H	-2.527537 -	1.981551 -5.	306743
C	-1.947436 -	3.051895 -2.	784770
H	-3.031183 -	2.837418 -2.	887182
H	-1.769927 -	4.103331 -3.	096134
H	-1.692134 -	2.957888 -1.	710159
C	-3.29706	2.978036 0.	251073
H	-4.22516	2.460219 -0.	066921
H	-2.76522	2.306335 0.	956722
H	-3.59395	3.892278 0.	807032
C	-3.14542	4.270905 -1.	941577
H	-2.52581	4.486671 -2.	837650
H	-4.1045	3.827293 -2.	282428
H	-3.37523	5.242908 -1.	454818
O	-2.38739	1.766852 3.	066868
C	-3.70506	1.474542 2.	905433
O	-4.13462	0.335070 2.	787646
C	-4.52567	2.737569 2.	839888
H	-4.29474	3.258818 1.	886195
H	-4.24021	3.436384 3.	649257
H	-5.60073	2.489284 2.	884908
C	0.350487	2.091344 2.	600159
H	0.032067	3.099068 2.	258662
H	-0.466769	1.616077 3.	170613
O	1.43956	2.219865 3.	569851
C	2.45456	3.091690 3.	325583
O	2.42909	3.934890 2.	447233
C	3.61192	2.815510 4.	256197
H	4.09807	1.878455 3.	907800
H	3.25873	2.642431 5.	291523
H	4.33337	3.651223 4.	220450
C	-7.240584 -	1.180847 -0.	247643
H	-7.348391 -	1.100925 -1.	340560
C	-8.317735 -	1.479032 0.	580110
H	-9.316720 -	1.644151 0.	146246
C	-6.888504 -	1.368653 2.	563950
H	-6.726039 -	1.435170 3.	650758
C	-8.138655 -	1.572705 1.	990847
H	-9.002973 -	1.809311 2.	631958
C	-0.258563	2.677899 1.	091883
H	-0.522104 -	3.002134 0.	367141
H	-0.280313 -	2.547885 2.	048456
C	-1.29261	3.787684 1.	185969
C	-1.47195	4.524312 2.	375249
C	-2.07323	4.130977 0.	063162
C	-2.41031	5.567961 2.	442147
C	-3.0254	5.162748 0.	128359
C	-3.19863	5.887620 1.	321003
H	-0.876379	4.263956 3.	264379
H	-1.9257	3.594519 -0.	884077
H	-2.53353	6.131583 3.	381006
H	-3.62354	5.405616 -0.	765005
H	-3.93973	6.700762 1.	376533
124
TS2-S	tQuinn
16	2.15185	-0.648059	1.04883
6	-0.488279	0.310807	1.59204
44	0.307832	-0.266139	-0.233663
6	0.21929	1.43862	-1.06343
6	-1.57853	-0.917585	-0.937863
16	1.44236	-1.4612	-1.98184
7	-1.1174	-0.557208	2.44963
7	-0.121612	1.40211	2.33779
6	-1.88209	-1.72553	2.09504
6	-1.13546	-0.097815	3.85285
6	-0.344103	1.22133	3.79011
6	0.227206	2.7099	1.8521
1	-0.89497	2.08818	4.20943
1	0.631346	1.15346	4.31691
1	-2.18157	0.036743	4.20453
6	-3.41931	-3.95883	1.37618
6	-1.25849	-2.99738	2.02342
6	-3.27987	-1.56642	1.85807
6	-4.02661	-2.70058	1.48963
6	-2.05385	-4.10273	1.64912
1	-5.09905	-2.59559	1.26332
1	-1.58553	-5.09655	1.57308
6	0.812044	5.35716	1.12011
6	-0.793371	3.51271	1.25825
6	1.53701	3.21577	2.05762
6	1.80333	4.55004	1.68545
6	-0.471107	4.83548	0.897516
6	-2.21198	2.98605	1.03536
6	2.65735	2.36846	2.64605
1	2.8193	4.9505	1.81891
1	-1.24218	5.47339	0.43964
1	1.04361	6.39418	0.830563
1	-0.655518	-0.858673	4.5029
1	-2.13763	1.88658	0.889428
1	2.26986	1.33584	2.75764
6	0.206013	-3.20962	2.38245
1	0.665556	-2.21034	2.51863
1	-4.01782	-4.82849	1.06568
6	-3.985	-0.219039	2.01818
1	-3.20923	0.538712	2.2414
6	3.37685	-1.41057	0.011599
7	4.56227	-1.6323	0.545877
6	3.05928	-1.76075	-1.36554
6	5.51177	-2.21522	-0.249539
7	3.96487	-2.33768	-2.14622
6	5.20079	-2.57555	-1.61578
1	-0.341446	2.3032	-0.659224
6	-1.37605	0.332612	-1.69032
1	-2.05796	1.13251	-1.3593
1	-2.31223	-0.815327	-0.127952
6	-1.26365	0.268725	-3.2054
1	-0.363214	-0.282575	-3.53753
1	-2.16433	-0.237655	-3.61373
6	3.08035	2.8795	4.03865
1	2.22227	2.91862	4.74272
1	3.85688	2.21758	4.47612
1	3.5064	3.90401	3.98003
6	3.86026	2.28331	1.68477
1	4.57635	1.51085	2.03313
1	3.5317	2.00667	0.66429
1	4.39869	3.25159	1.61264
6	-3.08344	3.23518	2.28484
1	-4.11639	2.86101	2.13088
1	-2.6712	2.73197	3.18214
1	-3.13985	4.32189	2.50576
6	-2.88851	3.56363	-0.222108
1	-2.21289	3.53567	-1.10082
1	-3.79241	2.97843	-0.483099
1	-3.20644	4.61769	-0.076974
6	-4.95868	-0.256052	3.21551
1	-5.38581	0.751326	3.40556
1	-5.80302	-0.951038	3.0223
1	-4.45419	-0.59976	4.14252
6	-4.70571	0.245406	0.737732
1	-3.99418	0.411276	-0.093885
1	-5.44846	-0.498863	0.3845
1	-5.2428	1.19963	0.91848
6	0.331246	-3.96907	3.72037
1	-0.207213	-3.44491	4.53809
1	-0.092566	-4.99355	3.64686
1	1.39786	-4.06358	4.01364
6	0.990867	-3.9126	1.25819
1	2.07393	-3.92798	1.49756
1	0.66004	-4.96346	1.11774
1	0.876172	-3.38121	0.290673
6	1.24753	1.89303	-2.06392
1	2.24731	1.84585	-1.5797
1	1.28546	1.26392	-2.97394
8	0.982719	3.26268	-2.4673
6	1.79155	4.22949	-1.93685
8	2.75057	4.00515	-1.22315
6	1.30755	5.59935	-2.35755
1	2.0313	6.36534	-2.02751
1	0.322873	5.79173	-1.88467
1	1.16956	5.6448	-3.45623
8	-1.14746	1.58172	-3.79065
6	-2.24899	2.37827	-3.71747
8	-3.32158	2.00695	-3.26765
6	-1.92608	3.76092	-4.2297
1	-2.81558	4.40988	-4.14863
1	-1.58231	3.70715	-5.28241
1	-1.0801	4.16027	-3.63422
6	-1.7266	-2.27257	-1.61598
1	-1.11534	-2.34075	-2.54082
1	-1.30633	-3.04533	-0.93853
6	-3.17679	-2.63649	-1.90899
6	-4.15756	-1.66243	-2.1957
6	-3.57289	-3.99174	-1.87773
6	-5.49592	-2.03135	-2.42223
6	-4.9064	-4.36496	-2.10828
6	-5.8784	-3.38265	-2.37336
1	-3.89048	-0.59473	-2.23904
1	-2.81995	-4.763	-1.64703
1	-6.24336	-1.25112	-2.63819
1	-5.1913	-5.42892	-2.07204
1	-6.9275	-3.6709	-2.54628
6	6.81401	-2.47528	0.2664
1	7.02018	-2.18895	1.30943
6	6.21162	-3.18806	-2.41522
1	5.9523	-3.45454	-3.45148
6	7.47412	-3.42943	-1.8848
1	8.24978	-3.90183	-2.50865
6	7.77806	-3.07183	-0.539414
1	8.7845	-3.27071	-0.137973
124
D'-St	Quinn
S	1.74494	0.889575 -1.	100389
C	-0.621035 -	0.674260 -1.	405584
Ru	0.074164	0.188461 0.	372566
C	-0.961674	1.324930 1.	020810
C	-2.02839	0.383075 1.	101950
S	0.825625	1.868697 1.	837488
N	-1.514780 -	0.103172 -2.	269208
N	-0.025867	1.665052 -2.	103298
C	-2.54679	0.858214 -1.	986165
C	-1.461078 -	0.660906 -3.	635618
C	-0.332392 -	1.698485 -3.	539047
C	-0.797639	2.737009 -1.	541306
H	-0.643718 -	2.720990 -3.	836835
H	-0.542076	1.418095 -4.	160288
H	-2.442504 -	1.103636 -3.	910123
C	-4.61108	2.685160 -1.	501395
C	-2.27484	2.244825 -2.	098169
C	-3.85079	0.368620 -1.	679460
C	-4.86605	1.308050 -1.	424929
C	-3.33311	3.144584 -1.	842251
H	-5.87226	0.958749 -1.	145708
H	-3.14349	4.227281 -1.	911912
C	-2.23538	4.925411 -0.	538114
C	-0.130139	3.690159 -0.	709384
C	-2.16722	2.885723 -1.	892827
C	-2.86464	3.998170 -1.	375530
C	-0.881587	4.767997 -0.	205557
C	-1.368887 -	3.589413 -0.	423276
C	-2.88177	1.943483 -2.	861136
H	-3.92951	4.123436 -1.	621122
H	-0.397262	5.504728 0.	451489
H	-2.80379	5.780793 -0.	140105
H	-1.24225	0.151186 -4.	359961
H	-1.614697 -	2.509202 -0.	333238
H	-2.23958	1.048563 -2.	992648
C	-0.910664	2.773432 -2.	523172
H	-0.21707	1.910179 -2.	574270
H	-5.41765	3.401804 -1.	284607
C	-4.174402 -	1.127128 -1.	667546
H	-3.227589 -	1.674054 -1.	843734
C	2.62812	2.180646 -0.	282116
N	3.64559	2.739313 -0.	917994
C	2.22348	2.609208 1.	049017
C	4.31785	3.741485 -0.	275390
N	2.86756	3.573476 1.	688708
C	3.92329	4.161818 1.	051335
H	-0.466483	2.236729 1.	412954
C	-1.407382 -	0.558643 1.	949928
H	-1.589734 -	1.623819 1.	735601
H	-2.646575 -	0.040522 0.	302749
C	-1.107837 -	0.294419 3.	404712
H	-0.949177	0.778262 3.	615828
H	-1.964382 -	0.661233 4.	013793
C	-3.05834	2.640399 -4.	230472
H	-2.09905	3.034016 -4.	626672
H	-3.48115	1.937353 -4.	978883
H	-3.75432	3.502041 -4.	145326
C	-4.23619	1.429049 -2.	339740
H	-4.69175	0.749419 -3.	089969
H	-4.12024	0.860905 -1.	397318
H	-4.95529	2.250323 -2.	144559
C	-2.175576 -	4.162719 -1.	610168
H	-3.265648 -	4.088856 -1.	416383
H	-1.965216 -	3.629670 -2.	558006
H	-1.926710 -	5.233644 -1.	765777
C	-1.812448 -	4.262894 0.	885868
H	-1.220779 -	3.934142 1.	763117
H	-2.872322 -	4.009157 1.	093471
H	-1.751415 -	5.370453 0.	823744
C	-5.138683 -	1.476490 -2.	822044
H	-5.276224 -	2.575767 -2.	898833
H	-6.138180 -	1.020708 -2.	659022
H	-4.762802 -	1.104602 -3.	798041
C	-4.729967 -	1.631188 -0.	320493
H	-3.977383 -	1.547193 0.	487183
H	-5.624225 -	1.058688 0.	001444
H	-5.020754 -	2.699511 -0.	400747
C	-0.984757	3.406121 -3.	928759
H	-1.3866	2.691845 -4.	678439
H	-1.64266	4.301522 -3.	938042
H	0.024656	3.725837 -4.	262795
C	-0.316281	3.750947 -1.	491719
H	0.720829	4.024867 -1.	773432
H	-0.910079	4.686994 -1.	419382
H	-0.26723	3.288796 -0.	484738
C	-2.44333	1.341904 1.	196213
H	-2.97821	1.203793 0.	231374
H	-2.75038	0.494249 1.	854633
O	-2.84707	2.589791 1.	812657
C	-4.07404	3.087886 1.	485436
O	-4.84643	2.547033 0.	717582
C	-4.33047	4.375684 2.	237816
H	-5.15283	4.929369 1.	750080
H	-3.4126	4.992133 2.	287710
H	-4.63145	4.132598 3.	278540
O	-0.097787	0.939252 3.	893250
C	-0.017656	2.272756 4.	142240
O	-0.977793 -	2.942180 3.	909156
C	-1.31832	2.798315 4.	699638
H	-1.15049	3.794147 5.	147671
H	-1.74535	2.095387 5.	440627
H	-2.03736	2.885510 3.	858786
C	-2.4802	1.780274 1.	487756
H	-1.86493	2.192394 2.	314607
H	-2.3121	2.466467 0.	631875
C	-3.95551	1.845903 1.	861257
C	-4.65687	0.727979 2.	357360
C	-4.65988	3.060354 1.	705723
C	-6.02704	0.811460 2.	664659
C	-6.02526	3.151486 2.	017540
C	-6.71918	2.021794 2.	490165
H	-4.127556 -	0.226911 2.	498248
H	-4.12564	3.941887 1.	315592
H	-6.555523 -	0.078014 3.	043932
H	-6.5547	4.108757 1.	883991
H	-7.79291	2.088005 2.	727358
C	5.4207	4.382824 -0.	911952
H	5.69939	4.042959 -1.	921422
C	6.10866	5.399897 -0.	259454
H	6.96135	5.891714 -0.	754194
C	4.64919	5.207978 1.	693825
H	4.32868	5.508719 2.	703225
C	5.72155	5.813456 1.	048264
H	6.27942	6.620575 1.	549382

## Sheet: ShiftsXYZs
122
TS1,2	-S,shift-StHov
44	0.21533	-0.001158	-0.373015
16	-1.14508	-1.85969	-0.796551
6	-2.37639	-1.37695	-1.97169
6	-2.41006	-0.047257	-2.49361
16	-1.08411	1.09129	-2.1867
6	0.996315	-1.10182	1.15673
7	2.16234	-1.828	1.15437
7	0.375059	-1.35262	2.34918
6	2.24408	-2.75776	2.30005
6	1.20459	-2.17254	3.25733
1	3.26877	-2.78083	2.71868
1	1.98095	-3.78617	1.96412
1	1.66413	-1.5233	4.03552
1	0.593254	-2.94195	3.76528
6	3.15827	-1.89397	0.117451
6	4.34751	-1.1232	0.269985
6	2.95853	-2.73763	-1.01001
6	5.30553	-1.16887	-0.761321
6	3.94443	-2.73379	-2.01968
6	5.10168	-1.95352	-1.90419
1	6.21518	-0.555501	-0.680023
1	3.80164	-3.3657	-2.90951
1	5.85398	-1.95923	-2.709
6	4.62004	-0.267431	1.50446
1	3.65834	-0.162603	2.05161
6	1.77164	-3.68759	-1.12378
1	0.996022	-3.3546	-0.404581
6	-0.795059	-0.677609	2.84601
6	-2.04556	-1.35414	2.82138
6	-0.662511	0.628273	3.39394
6	-3.18113	-0.651113	3.27
6	-1.8319	1.2872	3.82161
6	-3.08296	0.663232	3.74232
1	-4.16504	-1.14228	3.23877
1	-1.76049	2.31124	4.21792
1	-3.98899	1.20706	4.04859
6	0.700504	1.27539	3.62623
1	1.43452	0.762296	2.97217
6	-2.16221	-2.82599	2.43272
1	-1.27523	-3.07674	1.81291
6	-1.22967	1.19738	0.109119
1	-2.08469	0.57121	0.433166
6	2.01348	0.946877	-1.03942
6	1.76132	1.45275	0.264984
1	2.70598	0.090683	-1.13336
1	2.31127	1.06228	1.13101
6	-3.3901	-2.28275	-2.37806
6	-4.45941	-1.88267	-3.19442
6	-4.53901	-0.550988	-3.62844
6	-3.52231	0.351482	-3.27898
6	1.13694	1.06269	5.09482
1	1.13042	-0.008891	5.38275
1	2.15931	1.46236	5.26494
1	0.444277	1.5896	5.78508
6	0.740215	2.77197	3.2728
1	1.78624	3.1426	3.28024
1	0.312517	2.9609	2.27235
1	0.169915	3.38279	4.00383
6	-2.14004	-3.70363	3.70688
1	-2.13821	-4.78249	3.44326
1	-1.25441	-3.50142	4.34443
1	-3.03791	-3.50589	4.33056
6	-3.41165	-3.14794	1.59749
1	-3.46325	-2.51323	0.693812
1	-3.38381	-4.2012	1.2534
1	-4.34711	-3.01316	2.18088
6	1.12123	-3.67626	-2.51985
1	0.899765	-2.64134	-2.84797
1	1.76881	-4.1617	-3.28103
1	0.156758	-4.22281	-2.49372
6	2.20044	-5.11887	-0.7283
1	1.32796	-5.80527	-0.747451
1	2.96216	-5.51362	-1.43433
1	2.64568	-5.15242	0.288035
6	5.61864	-0.978211	2.44519
1	5.26719	-1.989	2.73969
1	6.60279	-1.10508	1.94607
1	5.78	-0.385519	3.37031
6	5.12206	1.1471	1.14741
1	6.15629	1.12569	0.744955
1	4.48292	1.63375	0.384813
1	5.13661	1.78954	2.05235
1	1.46796	2.503	0.394534
6	2.11097	1.86086	-2.2569
1	1.88277	1.29896	-3.18596
1	1.38449	2.69789	-2.19517
1	-5.38198	-0.207012	-4.2444
1	-5.22968	-2.6143	-3.47745
17	-3.67741	2.02036	-3.8153
17	-3.31944	-3.96876	-1.87684
6	-1.50159	2.61158	0.375307
6	-0.632116	3.68375	0.039772
6	-2.73112	2.9546	1.03554
6	-0.862047	4.9889	0.483156
6	-2.9346	4.259	1.52822
6	-1.99465	5.26847	1.276
1	0.234494	3.47152	-0.598142
1	-0.160733	5.79335	0.213018
1	-3.87203	4.4621	2.06754
1	-2.17193	6.28923	1.65063
8	-3.73552	2.04395	1.1944
6	-4.39426	1.60859	-0.047756
1	-3.65273	1.67715	-0.872208
6	-4.80842	0.158406	0.142061
1	-5.27428	-0.229775	-0.786154
1	-3.92619	-0.471628	0.367903
1	-5.52846	0.059295	0.980537
6	-5.54848	2.55651	-0.359375
1	-5.18232	3.6008	-0.437822
1	-6.00706	2.28428	-1.3322
1	-6.32541	2.51047	0.432044
6	3.5358	2.385	-2.27331
6	4.57942	1.58806	-2.79207
6	3.8717	3.59451	-1.62796
6	5.92083	1.9867	-2.66908
6	5.21181	3.99986	-1.5066
6	6.2427	3.19406	-2.02336
1	4.33295	0.628862	-3.27597
1	3.06764	4.21825	-1.2033
1	6.72093	1.34766	-3.07667
1	5.45401	4.94824	-1.0006
1	7.29403	3.50797	-1.92448
122
P-hov-ph-StHov
44	-0.085234	-0.092321	-0.429326
16	-1.72774	-1.41751	-1.44656
6	-2.97231	-0.338377	-2.07727
6	-2.8585	1.07982	-1.98478
16	-1.40481	1.84204	-1.22965
6	0.509165	-1.73417	0.548137
7	1.55536	-2.5679	0.208875
7	-0.184515	-2.37682	1.54808
6	1.6453	-3.75821	1.08003
6	0.256783	-3.78036	1.71938
1	2.45485	-3.624	1.83282
1	1.87109	-4.66257	0.482315
1	0.266109	-4.06001	2.79064
1	-0.443386	-4.46143	1.18438
6	2.5255	-2.36635	-0.832299
6	3.8021	-1.82781	-0.50125
6	2.19166	-2.72413	-2.16794
6	4.72355	-1.61455	-1.54535
6	3.14451	-2.47196	-3.17719
6	4.39516	-1.91824	-2.8733
1	5.70291	-1.16809	-1.31762
1	2.90172	-2.72455	-4.22054
1	5.12167	-1.72171	-3.67783
6	4.19466	-1.47294	0.930581
1	3.25862	-1.4314	1.52711
6	0.886435	-3.43317	-2.51362
1	0.168163	-3.2414	-1.69138
6	-0.997619	-1.80343	2.58379
6	-2.38967	-2.07988	2.6155
6	-0.345687	-1.14392	3.6654
6	-3.11549	-1.70977	3.76887
6	-1.11084	-0.811634	4.79995
6	-2.48191	-1.10117	4.86119
1	-4.19584	-1.92005	3.81297
1	-0.62216	-0.308828	5.64875
1	-3.06237	-0.836781	5.75945
6	1.14845	-0.840934	3.64042
1	1.49213	-0.987943	2.59885
6	-3.09343	-2.79026	1.46735
1	-2.36712	-2.86517	0.632744
6	-1.48597	1.12457	0.476131
6	1.77452	0.836908	-0.821992
6	1.57591	0.953606	0.58235
1	2.38121	-0.015096	-1.18043
1	2.1054	0.284453	1.27101
6	-4.14681	-0.861011	-2.68769
6	-5.14921	-0.026418	-3.20075
1	-6.03528	-0.475764	-3.6726
6	-5.01989	1.36733	-3.11247
1	-5.79656	2.03497	-3.51084
6	-3.87626	1.91051	-2.50277
1	-2.42768	0.547713	0.581739
6	1.93869	-1.82609	4.52555
1	1.74856	-2.88036	4.23478
1	3.03058	-1.64059	4.43885
1	1.65723	-1.72015	5.59506
6	1.4568	0.623553	4.00107
1	2.53296	0.839622	3.83457
1	0.865249	1.31972	3.37578
1	1.23167	0.846395	5.06531
6	-3.52253	-4.21641	1.86881
1	-3.96864	-4.74711	1.00154
1	-2.66152	-4.81486	2.2337
1	-4.28079	-4.19789	2.68126
6	-4.28573	-1.97557	0.931413
1	-3.97302	-0.946622	0.66001
1	-4.68917	-2.44654	0.012162
1	-5.10921	-1.90286	1.67369
6	0.237313	-2.91796	-3.81022
1	0.144098	-1.81382	-3.79528
1	0.815119	-3.21667	-4.71109
1	-0.786399	-3.33174	-3.91201
6	1.11845	-4.95958	-2.57939
1	0.164738	-5.49168	-2.78003
1	1.83293	-5.21668	-3.39056
1	1.53953	-5.35409	-1.63114
6	5.09451	-2.57361	1.53556
1	4.62325	-3.57633	1.47824
1	6.05948	-2.63122	0.988208
1	5.31958	-2.35664	2.60126
6	4.87751	-0.094016	1.04018
1	5.90252	-0.107752	0.614406
1	4.30807	0.694347	0.51077
1	4.96982	0.201794	2.10608
1	1.36258	1.94305	1.0089
6	1.94039	2.04738	-1.73452
1	1.63894	1.79617	-2.77336
1	1.31018	2.88402	-1.38001
6	3.41117	2.41462	-1.67056
6	3.88749	3.26669	-0.649458
6	4.35206	1.78245	-2.5113
6	5.26411	3.49088	-0.480931
6	5.73044	1.99935	-2.34284
6	6.19213	2.85461	-1.32615
1	3.15993	3.73398	0.034194
1	3.99485	1.08995	-3.29115
1	5.61671	4.15961	0.320917
1	6.44961	1.49291	-3.00711
1	7.27231	3.02488	-1.19175
6	-1.31558	2.03241	1.63608
6	-1.92569	1.65455	2.85514
6	-0.586344	3.25616	1.6151
6	-1.79002	2.41983	4.02065
6	-0.426851	4.01215	2.79357
6	-1.02687	3.59971	3.99434
1	-2.51597	0.726605	2.87614
1	-2.27175	2.08198	4.95072
1	0.175592	4.93084	2.75261
1	-0.895262	4.20242	4.90681
8	-0.018687	3.65266	0.429616
6	-0.40483	4.9118	-0.212872
1	-0.423914	4.63157	-1.28982
6	-1.80555	5.37502	0.178099
1	-2.53797	4.55651	0.035399
1	-1.85427	5.71753	1.23109
1	-2.10352	6.22021	-0.475272
6	0.684706	5.96076	0.006777
1	0.720776	6.29481	1.06438
1	1.6779	5.55233	-0.267542
1	0.49123	6.85237	-0.625422
17	-4.36026	-2.60024	-2.83354
17	-3.74848	3.66392	-2.41291
126
TS1,2	-S,shift-StQuinn
44	0.231682	-0.15961	-0.289856
16	-0.8871	-1.24703	1.45307
6	-2.21174	-2.14668	0.695835
6	-2.4413	-2.13067	-0.751651
16	-1.3814	-1.24062	-1.86317
6	1.21782	0.807667	1.17573
7	2.30852	0.363532	1.8939
7	0.695928	1.87037	1.87239
6	2.54043	1.14309	3.12666
6	1.25747	1.9814	3.23287
1	3.45512	1.76911	3.02515
1	2.68638	0.462625	3.98977
1	1.4375	3.04065	3.5051
1	0.549552	1.55215	3.97478
6	3.3521	-0.506555	1.41542
6	4.45565	0.068646	0.719418
6	3.2825	-1.90261	1.66285
6	5.46587	-0.789768	0.244805
6	4.31508	-2.71804	1.15372
6	5.39426	-2.17349	0.448438
1	6.31302	-0.370025	-0.319293
1	4.26692	-3.80636	1.31254
1	6.17283	-2.83099	0.033752
6	4.57315	1.57177	0.476088
1	3.6306	2.04098	0.817697
6	2.16814	-2.52317	2.49438
1	1.38551	-1.75054	2.63275
6	-0.278769	2.7982	1.37186
6	-1.61238	2.75946	1.85731
6	0.144099	3.77248	0.418673
6	-2.52981	3.70462	1.35364
6	-0.812371	4.69074	-0.051508
6	-2.13831	4.65699	0.406722
1	-3.57541	3.67364	1.69469
1	-0.527176	5.43845	-0.804706
1	-2.87334	5.37219	0.006826
6	1.59745	3.8369	-0.053775
1	1.93545	2.78711	-0.188415
6	-2.05898	1.75245	2.91107
1	-1.28756	0.956698	2.95664
6	-1.3585	0.824141	-0.861616
1	-2.13678	0.651112	-0.091721
6	1.94179	-0.504874	-1.52175
6	1.30373	0.616449	-2.10515
1	2.81473	-0.309516	-0.880944
1	1.72805	1.62348	-1.96678
7	-3.02421	-2.8191	1.50014
6	-4.07201	-3.50044	0.946822
6	-4.29482	-3.4782	-0.479068
7	-3.45985	-2.77313	-1.29999
6	2.49939	4.49438	1.0142
1	2.47886	3.94754	1.97568
1	3.55485	4.52857	0.671368
1	2.16914	5.53591	1.21208
6	1.79961	4.55431	-1.3987
1	2.84477	4.41818	-1.74423
1	1.1263	4.16326	-2.18452
1	1.6227	5.64776	-1.31544
6	-2.16321	2.42652	4.29656
1	-2.42028	1.68086	5.0783
1	-1.21599	2.92515	4.58994
1	-2.95614	3.20494	4.29465
6	-3.37534	1.04834	2.54101
1	-3.34044	0.66881	1.50337
1	-3.55495	0.184202	3.21227
1	-4.25017	1.72841	2.6128
6	1.50189	-3.71903	1.7901
1	1.15063	-3.43671	0.77701
1	2.19405	-4.58263	1.69418
1	0.613429	-4.05613	2.36193
6	2.69372	-2.91341	3.89249
1	1.86961	-3.30884	4.52282
1	3.47774	-3.69795	3.82356
1	3.14142	-2.04244	4.41593
6	5.7284	2.17216	1.30535
1	5.63018	1.9279	2.38348
1	6.70878	1.77573	0.965839
1	5.75547	3.27754	1.20196
6	4.72764	1.92752	-1.01526
1	5.65965	1.50544	-1.44583
1	3.87865	1.54587	-1.61438
1	4.77088	3.02938	-1.14361
1	0.731887	0.475303	-3.0387
6	1.95403	-1.91572	-2.09235
1	1.52485	-2.63166	-1.35579
1	1.28837	-1.97227	-2.98162
6	-1.8443	1.87819	-1.75754
6	-1.02988	2.63753	-2.63349
6	-3.22421	2.2664	-1.65055
6	-1.52382	3.73173	-3.35175
6	-3.70822	3.38926	-2.34961
6	-2.86769	4.11954	-3.2014
1	0.026857	2.3724	-2.70936
1	-0.851333	4.29989	-4.01325
1	-4.76095	3.67059	-2.20129
1	-3.26142	4.99209	-3.74684
8	-4.08528	1.5939	-0.825562
6	-4.7756	0.426127	-1.39201
1	-4.01068	-0.221898	-1.87527
6	-5.40024	-0.301218	-0.210621
1	-5.97986	-1.17744	-0.560835
1	-4.62549	-0.665447	0.490255
1	-6.07791	0.380811	0.34351
6	-5.80465	0.851294	-2.43923
1	-5.32757	1.37737	-3.29038
1	-6.31616	-0.046547	-2.84278
1	-6.56873	1.52059	-1.99048
6	3.36138	-2.3757	-2.43497
6	3.78143	-3.69012	-2.14147
6	4.29272	-1.49001	-3.02031
6	5.0891	-4.114	-2.43226
6	5.60444	-1.90566	-3.30298
6	6.00883	-3.22071	-3.01013
1	3.07221	-4.38634	-1.6642
1	3.98436	-0.456495	-3.24472
1	5.39583	-5.1453	-2.19414
1	6.31709	-1.19701	-3.75524
1	7.03733	-3.54806	-3.23102
6	-4.97276	-4.22534	1.77953
1	-4.78253	-4.22608	2.86387
6	-5.40943	-4.17598	-1.02592
1	-5.55459	-4.1387	-2.11666
6	-6.2751	-4.87257	-0.187591
1	-7.1377	-5.41025	-0.612258
6	-6.05481	-4.8977	1.21906
1	-6.75021	-5.45446	1.86719
126
P-hov-ph-StQuin
44	-0.052034	-0.074694	-0.433598
16	-1.75531	-1.43052	-1.3674
6	-3.17117	-0.418056	-1.61173
6	-3.13098	1.01768	-1.36891
16	-1.62152	1.83483	-0.784356
6	0.805605	-1.75023	0.23206
7	1.85475	-2.43457	-0.346915
7	0.318697	-2.56358	1.23045
6	2.15334	-3.71135	0.334406
6	0.884188	-3.93041	1.15961
1	3.06003	-3.60491	0.971686
1	2.3409	-4.51254	-0.406907
1	1.07896	-4.32623	2.17521
1	0.162403	-4.60909	0.651217
6	2.66861	-2.01321	-1.45467
6	3.93529	-1.41161	-1.20128
6	2.19708	-2.22329	-2.77972
6	4.7041	-0.993448	-2.30509
6	3.00008	-1.77055	-3.84764
6	4.23866	-1.15845	-3.61638
1	5.67071	-0.497488	-2.13156
1	2.64784	-1.90973	-4.88108
1	4.84673	-0.80505	-4.46433
6	4.47523	-1.19459	0.209883
1	3.62278	-1.31772	0.910857
6	0.901564	-2.97338	-3.0696
1	0.292669	-2.9706	-2.1433
6	-0.367719	-2.18919	2.43593
6	-1.71385	-2.59582	2.63063
6	0.389096	-1.59869	3.48887
6	-2.28252	-2.42755	3.9121
6	-0.217824	-1.46964	4.75304
6	-1.53803	-1.89037	4.9713
1	-3.32548	-2.73919	4.08068
1	0.354633	-1.02262	5.58041
1	-1.99351	-1.78393	5.96875
6	1.83403	-1.1552	3.29042
1	2.02166	-1.1444	2.20001
6	-2.5309	-3.22193	1.50981
1	-1.92859	-3.13935	0.582646
6	-1.36714	0.90479	0.802771
6	1.6527	1.06255	-0.962191
6	1.65329	0.998373	0.45894
1	2.26231	0.317812	-1.50653
1	2.32585	0.307811	0.980524
7	-4.30743	-0.985914	-2.01484
6	-5.39238	-0.185015	-2.22366
6	-5.32547	1.24142	-2.00277
7	-4.15902	1.81207	-1.55949
1	-2.2379	0.237699	0.97251
6	2.82442	-2.1599	3.91342
1	2.67291	-3.18466	3.51473
1	3.87236	-1.86185	3.6962
1	2.70437	-2.21088	5.01668
6	2.08463	0.27802	3.79344
1	3.10131	0.613356	3.49942
1	1.35078	0.986114	3.36218
1	2.01635	0.348434	4.89952
6	-2.80733	-4.71529	1.77721
1	-3.34951	-5.16986	0.921556
1	-1.86621	-5.28409	1.93046
1	-3.43132	-4.85585	2.68621
6	-3.83646	-2.4445	1.25241
1	-3.63631	-1.35909	1.14232
1	-4.31078	-2.77958	0.307426
1	-4.56847	-2.57567	2.07803
6	0.054616	-2.31062	-4.17012
1	-0.119539	-1.23942	-3.9446
1	0.533857	-2.39234	-5.16908
1	-0.938403	-2.79986	-4.232
6	1.211	-4.44705	-3.41562
1	0.271631	-5.01641	-3.57753
1	1.81963	-4.51733	-4.34258
1	1.78212	-4.9483	-2.60633
6	5.53472	-2.26285	0.560579
1	5.14642	-3.29407	0.431519
1	6.42361	-2.16042	-0.097782
1	5.87455	-2.14971	1.61183
6	5.04737	0.223729	0.416873
1	6.0134	0.357973	-0.113153
1	4.35632	1.00837	0.051662
1	5.23795	0.404026	1.49549
1	1.42912	1.90877	1.03062
6	1.59121	2.38169	-1.72314
1	1.17976	2.22549	-2.74261
1	0.943572	3.10143	-1.18917
6	3.02054	2.88759	-1.78273
6	3.5402	3.67215	-0.729347
6	3.9038	2.44392	-2.79004
6	4.90232	4.01368	-0.689403
6	5.26816	2.77916	-2.75138
6	5.77311	3.56513	-1.69993
1	2.86122	3.99211	0.078091
1	3.5166	1.80413	-3.60003
1	5.28979	4.62734	0.139919
1	5.94299	2.4195	-3.54519
1	6.84264	3.82749	-1.66704
6	-1.10116	1.69031	2.03418
6	-1.49981	1.11552	3.2639
6	-0.486399	2.97508	2.07499
6	-1.26886	1.75147	4.49036
6	-0.232932	3.6043	3.31045
6	-0.622435	2.99887	4.51606
1	-2.00025	0.136181	3.24265
1	-1.58515	1.26152	5.42368
1	0.278947	4.57661	3.31148
1	-0.417575	3.50456	5.47286
8	-0.114522	3.55628	0.886733
6	-0.685815	4.83564	0.458268
1	-0.694503	4.72284	-0.648638
6	-2.125	5.0238	0.932594
1	-2.75099	4.16289	0.62393
1	-2.18342	5.13084	2.03467
1	-2.54533	5.94186	0.473628
6	0.247338	5.99206	0.820292
1	0.24334	6.19905	1.91011
1	1.28575	5.76537	0.505909
1	-0.076381	6.91788	0.300543
6	-6.62377	-0.753286	-2.66718
1	-6.65766	-1.84147	-2.82971
6	-6.47245	2.05037	-2.23357
1	-6.38436	3.13326	-2.05558
6	-7.73131	0.060207	-2.88305
1	-8.67862	-0.386044	-3.22582
6	-7.65867	1.46615	-2.66782
1	-8.54801	2.09095	-2.84597
120
TS1,2	-S,Shift-StHov
44	0.071756	-0.22565	-0.424705
16	-1.28814	-2.05674	-0.044863
6	-2.60174	-1.97028	-1.23668
6	-2.71724	-0.875453	-2.14981
16	-1.46339	0.370502	-2.26949
6	1.06401	-0.992795	1.1884
7	2.12278	-1.86296	1.12386
7	0.577114	-1.06802	2.47321
6	2.26017	-2.69772	2.33276
6	1.36612	-1.96998	3.34098
1	3.32172	-2.75614	2.64658
1	1.90853	-3.73047	2.11012
1	1.94562	-1.37431	4.08075
1	0.704106	-2.65582	3.90315
6	3.12809	-1.99214	0.104609
6	4.33311	-1.25241	0.275984
6	2.93884	-2.87751	-0.985732
6	5.34861	-1.41627	-0.682263
6	3.98408	-2.99077	-1.92717
6	5.17689	-2.27309	-1.77784
1	6.27465	-0.828525	-0.594993
1	3.85507	-3.65821	-2.79419
1	5.97493	-2.366	-2.53067
6	4.5233	-0.266548	1.42861
1	3.60045	-0.283103	2.04424
6	1.65683	-3.67917	-1.17037
1	0.984778	-3.44567	-0.319599
6	-0.36009	-0.177462	3.0937
6	-1.59109	-0.694598	3.58469
6	0.005638	1.18618	3.29509
6	-2.45335	0.184017	4.27638
6	-0.904209	2.02333	3.97039
6	-2.12167	1.53044	4.46383
1	-3.41275	-0.196739	4.65893
1	-0.64837	3.0813	4.12972
1	-2.81582	2.20255	4.99229
6	1.36677	1.73005	2.8677
1	1.7025	1.13106	1.99687
6	-2.0108	-2.15026	3.40019
1	-1.29981	-2.61512	2.6861
6	-1.28134	1.09451	-0.031071
1	-1.08243	2.1725	-0.197692
6	1.86556	0.495353	-1.43538
6	1.31365	1.64569	-0.818614
1	2.70321	0.023209	-0.907663
1	1.75622	1.96851	0.134159
6	-3.60081	-2.97837	-1.26273
6	-4.70369	-2.90795	-2.12663
6	-4.838	-1.8113	-2.99061
6	-3.85565	-0.810023	-2.99615
6	2.40741	1.55594	3.99471
1	2.51891	0.495495	4.29684
1	3.40296	1.91965	3.66594
1	2.10899	2.13037	4.89733
6	1.30946	3.19527	2.40829
1	2.26888	3.48337	1.93133
1	0.498246	3.34513	1.66968
1	1.14296	3.89492	3.25427
6	-1.9481	-2.9155	4.74074
1	-2.17989	-3.99052	4.5888
1	-0.949767	-2.84108	5.22097
1	-2.68738	-2.51018	5.46428
6	-3.41219	-2.27536	2.77142
1	-3.46938	-1.72007	1.81565
1	-3.6382	-3.33621	2.54401
1	-4.20566	-1.89552	3.44926
6	0.911438	-3.25162	-2.45015
1	0.690294	-2.16271	-2.44046
1	1.50273	-3.47614	-3.36312
1	-0.065859	-3.77113	-2.52478
6	1.92153	-5.19764	-1.14767
1	0.964128	-5.75668	-1.20497
1	2.55	-5.51948	-2.00532
1	2.44493	-5.50233	-0.217195
6	5.69381	-0.683704	2.34227
1	5.57331	-1.72277	2.71454
1	6.66323	-0.634923	1.80276
1	5.76459	-0.00779	3.22057
6	4.69869	1.17976	0.92019
1	5.57868	1.27486	0.252195
1	3.82265	1.51973	0.335249
1	4.83657	1.87663	1.77359
6	0.763865	2.80409	-1.63284
1	1.51899	3.13263	-2.37335
1	-0.167022	2.56231	-2.1848
6	-2.61507	0.930475	0.658624
1	-3.11673	-0.013122	0.363507
1	-2.38639	0.8115	1.73949
6	-3.50143	2.13728	0.435201
6	-4.3119	2.22173	-0.716236
6	-3.46531	3.2323	1.32509
6	-5.07895	3.37143	-0.967262
6	-4.23252	4.38333	1.07612
6	-5.04237	4.45589	-0.072067
1	-4.33033	1.38376	-1.42812
1	-2.82647	3.17089	2.22126
1	-5.70304	3.4199	-1.87385
1	-4.19995	5.2283	1.78302
1	-5.64351	5.35794	-0.269399
8	0.412155	3.93491	-0.794394
6	1.42812	4.77999	-0.475329
8	2.58414	4.62398	-0.834151
6	0.932683	5.94035	0.36087
1	-0.100618	5.78173	0.719463
1	1.62204	6.09042	1.21381
1	0.966402	6.8601	-0.259014
6	1.99389	0.348304	-2.94234
1	2.54243	-0.584299	-3.18726
1	1.02135	0.352819	-3.46746
8	2.70347	1.49419	-3.51681
6	3.97578	1.71285	-3.08489
8	4.61666	0.909918	-2.42808
6	4.43513	3.10146	-3.46287
1	4.02703	3.79427	-2.69388
1	5.53896	3.15119	-3.44533
1	4.037	3.41034	-4.44831
1	-5.69972	-1.72891	-3.66808
1	-5.45377	-3.71167	-2.11599
17	-4.05822	0.543681	-4.10037
17	-3.45675	-4.38504	-0.215245
120
P-ph-	diac-StHov
44	0.168058	0.010628	-0.42762
16	-1.42314	-1.48153	-1.21825
6	-2.77141	-0.517174	-1.84515
6	-2.79891	0.902553	-1.74275
16	-1.36533	1.80412	-1.13051
6	1.01145	-1.537	0.565008
7	2.10346	-2.28642	0.172353
7	0.46283	-2.19522	1.63654
6	2.1728	-3.59571	0.851
6	1.21874	-3.40638	2.02834
1	3.21243	-3.82677	1.1554
1	1.83436	-4.39407	0.152566
1	1.74486	-3.22437	2.99167
1	0.536082	-4.26415	2.1746
6	3.02814	-2.06663	-0.906981
6	4.29528	-1.48817	-0.604155
6	2.70542	-2.50223	-2.22135
6	5.22653	-1.34523	-1.6509
6	3.67094	-2.32233	-3.23407
6	4.91943	-1.75346	-2.95612
1	6.20767	-0.89241	-1.44218
1	3.43664	-2.64186	-4.26145
1	5.65874	-1.62418	-3.76242
6	4.65621	-1.01019	0.799026
1	3.70813	-0.907338	1.36564
6	1.37559	-3.16107	-2.56828
1	0.706175	-3.06603	-1.68891
6	-0.572765	-1.78341	2.54735
6	-1.78304	-2.52947	2.57216
6	-0.313051	-0.755257	3.50315
6	-2.71566	-2.25902	3.59566
6	-1.27343	-0.543702	4.51362
6	-2.45832	-1.29201	4.57191
1	-3.66135	-2.82218	3.62401
1	-1.10074	0.238639	5.26528
1	-3.19128	-1.10212	5.37186
6	0.909831	0.155081	3.39742
1	1.01492	0.378045	2.31529
6	-2.12293	-3.59781	1.53522
1	-1.35453	-3.54482	0.735354
6	-1.1562	1.20467	0.604727
1	-0.721623	2.05269	1.17028
6	1.88409	1.01766	-1.16425
6	1.85075	1.33573	0.23392
1	2.55748	0.198863	-1.46933
1	2.51272	0.765803	0.901803
6	-3.90578	-1.14973	-2.42388
6	-5.02508	-0.414892	-2.8444
6	-5.05116	0.978948	-2.69983
6	-3.93511	1.63444	-2.15272
6	2.2256	-0.50699	3.85668
1	2.46225	-1.41802	3.27345
1	3.06339	0.205966	3.71821
1	2.17594	-0.793245	4.92912
6	0.72431	1.50052	4.12041
1	1.58371	2.15769	3.88792
1	-0.210026	2.01081	3.80309
1	0.688409	1.38251	5.22481
6	-2.1084	-5.01551	2.1487
1	-2.29634	-5.78191	1.36763
1	-1.14194	-5.25564	2.6393
1	-2.899	-5.12144	2.92177
6	-3.48737	-3.32308	0.871284
1	-3.53657	-2.29274	0.467772
1	-3.65148	-4.0129	0.019757
1	-4.3259	-3.45956	1.58649
6	0.674494	-2.45448	-3.74546
1	0.588661	-1.36485	-3.55964
1	1.22062	-2.60954	-4.70012
1	-0.355585	-2.8463	-3.86856
6	1.56196	-4.66657	-2.85513
1	0.580891	-5.15002	-3.04541
1	2.19971	-4.82785	-3.75045
1	2.04736	-5.19113	-2.00558
6	5.53099	-2.04308	1.54121
1	5.03921	-3.03517	1.6069
1	6.49952	-2.1879	1.01661
1	5.74727	-1.70072	2.57492
6	5.34483	0.36817	0.787255
1	6.38354	0.30471	0.399039
1	4.78499	1.08642	0.154689
1	5.39234	0.778054	1.81551
6	-2.4004	0.680209	1.323
1	-2.7346	-0.278542	0.890005
1	-2.08018	0.451492	2.35971
6	-3.55881	1.66114	1.35635
6	-3.39905	2.97795	1.83786
6	-4.82535	1.27053	0.873769
6	-4.47454	3.88113	1.83298
6	-5.90385	2.17008	0.868355
6	-5.73149	3.48052	1.34606
1	-2.41688	3.30408	2.21804
1	-4.95424	0.252492	0.470651
1	-4.32906	4.90715	2.2074
1	-6.88096	1.84797	0.474258
1	-6.57308	4.19119	1.33321
6	1.71159	2.03633	-2.26794
1	1.50613	1.531	-3.23333
1	0.910751	2.77369	-2.07635
6	1.62252	2.73473	0.731328
1	0.980895	3.3387	0.061974
1	1.20806	2.74759	1.75897
8	2.96732	2.7626	-2.43771
6	2.95204	4.09714	-2.16334
8	1.9537	4.73657	-1.88278
8	2.88457	3.49938	0.75662
6	3.71886	3.28279	1.7928
8	3.48556	2.52362	2.72352
6	4.35469	4.66056	-2.23139
1	4.91693	4.23843	-3.08665
1	4.31078	5.76288	-2.29156
1	4.88298	4.36853	-1.30111
6	5.00166	4.07299	1.63449
1	4.81312	5.05978	1.17038
1	5.48899	4.18664	2.61985
1	5.68453	3.50349	0.969411
1	-5.92927	1.56432	-3.00569
1	-5.87969	-0.946122	-3.28847
17	-4.00542	3.36997	-1.95122
17	-3.91215	-2.88882	-2.67521
120
ph-di	ac-TS1,2-S,Shift-	StQUinn
44	0.079192	-0.347446	-0.316688
16	-1.50661	-1.72223	0.686944
6	-2.91724	-1.74002	-0.386135
6	-2.9438	-0.973901	-1.63072
16	-1.51407	-0.109712	-2.22187
6	1.08313	-0.70467	1.4226
7	1.9979	-1.70951	1.61192
7	0.710931	-0.276085	2.6752
6	2.12283	-2.11562	3.02548
6	1.44932	-0.955436	3.76253
1	3.18845	-2.2514	3.29748
1	1.60001	-3.08674	3.1785
1	2.1805	-0.253032	4.22071
1	0.758019	-1.29189	4.55828
6	2.89278	-2.31319	0.662787
6	4.19351	-1.74658	0.534062
6	2.50316	-3.47187	-0.053769
6	5.10232	-2.37614	-0.334027
6	3.44835	-4.05116	-0.92687
6	4.7348	-3.51578	-1.06221
1	6.10198	-1.94019	-0.4796
1	3.16515	-4.94209	-1.50983
1	5.45356	-3.97611	-1.75765
6	4.59646	-0.467309	1.26673
1	3.71507	-0.116829	1.84213
6	1.1128	-4.08001	0.079792
1	0.54894	-3.47846	0.821912
6	-0.046529	0.897905	2.99761
6	-1.29266	0.7574	3.66936
6	0.514289	2.18106	2.72906
6	-1.97471	1.93135	4.05666
6	-0.219432	3.31847	3.1198
6	-1.45134	3.19999	3.78144
1	-2.94412	1.84375	4.57091
1	0.187597	4.31994	2.91576
1	-2.00678	4.10323	4.07884
6	1.89838	2.34253	2.10495
1	2.08399	1.44674	1.47806
6	-1.90536	-0.601289	3.99712
1	-1.31397	-1.37095	3.45908
6	-1.02128	1.23099	-0.349874
1	-0.68177	2.13799	-0.891985
6	1.84846	-0.302057	-1.59617
6	1.56154	1.06127	-1.34831
1	2.63645	-0.750465	-0.977848
1	2.12933	1.5615	-0.551772
7	-3.976	-2.42833	0.013824
6	-5.10022	-2.39743	-0.764421
6	-5.13984	-1.60012	-1.96799
7	-4.03988	-0.892056	-2.36877
6	2.99193	2.39462	3.19367
1	2.98165	1.49213	3.83677
1	3.99864	2.46824	2.73208
1	2.84779	3.27617	3.85385
6	2.00266	3.56398	1.1792
1	2.96418	3.53737	0.625784
1	1.1801	3.57407	0.43779
1	1.97976	4.52069	1.74247
6	-1.8319	-0.883617	5.51442
1	-2.20669	-1.90366	5.74139
1	-0.797143	-0.799669	5.90837
1	-2.4552	-0.160988	6.08328
6	-3.35661	-0.727025	3.49339
1	-3.42586	-0.504695	2.41164
1	-3.72352	-1.76369	3.63718
1	-4.04437	-0.046704	4.03906
6	0.334797	-3.986	-1.24761
1	0.262693	-2.93345	-1.59573
1	0.819153	-4.58332	-2.04898
1	-0.705632	-4.348	-1.11705
6	1.16839	-5.52847	0.604526
1	0.142397	-5.92052	0.765594
1	1.67785	-6.20675	-0.112727
1	1.71688	-5.58817	1.56789
6	5.73212	-0.727751	2.27752
1	5.46652	-1.53045	2.99714
1	6.66425	-1.04079	1.76129
1	5.96058	0.192344	2.85596
6	4.97262	0.661865	0.284687
1	5.85742	0.39243	-0.327545
1	4.15428	0.886497	-0.425685
1	5.21463	1.59236	0.840424
6	1.12437	2.00643	-2.4553
1	1.75248	1.84387	-3.35359
1	0.063289	1.88849	-2.7569
6	-2.28972	1.54719	0.409117
1	-2.94438	0.660043	0.514049
1	-1.96785	1.78445	1.4452
6	-6.33732	-1.55245	-2.73745
1	-6.34015	-0.93356	-3.6479
6	-7.45351	-2.27967	-2.33465
1	-8.37783	-2.24329	-2.93277
6	-6.2569	-3.13456	-0.379793
1	-6.20111	-3.73653	0.540252
6	-7.41183	-3.07482	-1.15431
1	-8.30484	-3.6449	-0.852349
6	-3.01963	2.73091	-0.192256
6	-3.88846	2.55959	-1.29207
6	-2.7813	4.03491	0.292773
6	-4.51597	3.67073	-1.88068
6	-3.40674	5.14634	-0.297672
6	-4.27807	4.96634	-1.38685
1	-4.06968	1.55157	-1.6977
1	-2.09772	4.16972	1.14692
1	-5.19387	3.52163	-2.73631
1	-3.21513	6.15777	0.09591
1	-4.77083	5.8355	-1.8514
8	1.22775	3.39807	-2.05775
6	2.47441	3.93623	-2.10199
8	3.47529	3.30875	-2.40976
6	2.43899	5.40896	-1.75658
1	1.71965	5.61255	-0.940913
1	3.45387	5.74808	-1.48152
1	2.10069	5.97658	-2.6488
6	1.79111	-0.924984	-2.98042
1	2.13744	-1.97779	-2.93455
1	0.783742	-0.889693	-3.43395
8	2.625	-0.186426	-3.93045
6	3.95885	-0.128755	-3.6644
8	4.50225	-0.778266	-2.78728
6	4.63795	0.887306	-4.5515
1	4.49045	1.87807	-4.06984
1	5.72001	0.67034	-4.60917
1	4.18274	0.920155	-5.55971
124
P-ph-	diac-StQuinn
44	-0.259186	0.199064	0.38384
16	1.5097	-1.00188	1.35332
6	2.91113	0.06689	1.38861
6	2.81595	1.46769	1.01566
16	1.28521	2.14478	0.32946
6	-1.13199	-1.60323	0.086728
7	-2.19377	-2.11823	0.798413
7	-0.641617	-2.63564	-0.674595
6	-2.29311	-3.58728	0.693853
6	-1.41533	-3.88895	-0.518814
1	-3.34753	-3.90161	0.567488
1	-1.90621	-4.05102	1.62992
1	-2.00176	-4.08464	-1.44369
1	-0.741644	-4.75047	-0.358754
6	-3.03578	-1.48466	1.77592
6	-4.34336	-1.08364	1.37967
6	-2.5919	-1.35313	3.11959
6	-5.19617	-0.541912	2.36091
6	-3.48318	-0.794745	4.05931
6	-4.77366	-0.396239	3.68958
1	-6.20827	-0.216465	2.07587
1	-3.15514	-0.671848	5.10339
1	-5.45394	0.036398	4.44018
6	-4.82657	-1.20088	-0.062826
1	-3.9303	-1.35204	-0.699212
6	-1.19477	-1.76317	3.56903
1	-0.626521	-2.09436	2.67591
6	0.321503	-2.60978	-1.74512
6	1.53125	-3.34539	-1.58786
6	-0.008475	-1.9744	-2.98088
6	2.40443	-3.43629	-2.69218
6	0.891805	-2.12633	-4.055
6	2.08574	-2.84772	-3.91945
1	3.3507	-3.98835	-2.58379
1	0.664794	-1.65147	-5.01936
1	2.77433	-2.93994	-4.77418
6	-1.24638	-1.08979	-3.1351
1	-1.28773	-0.478341	-2.20937
6	1.92059	-4.06052	-0.294463
1	1.21872	-3.72525	0.498007
6	0.912063	1.00925	-1.09313
1	0.386609	1.65707	-1.82153
6	-1.92831	1.41814	0.890535
6	-2.06151	1.17549	-0.514825
1	-2.52017	0.771558	1.5617
1	-2.75662	0.38577	-0.835957
7	4.08706	-0.435224	1.75559
6	5.15969	0.40756	1.80984
6	5.0166	1.81806	1.53466
7	3.8076	2.31709	1.12896
6	-2.57043	-1.87772	-3.22199
1	-2.74656	-2.50402	-2.32649
1	-3.41656	-1.16595	-3.30344
1	-2.58025	-2.5451	-4.1102
6	-1.15308	-0.111016	-4.31836
1	-2.02373	0.571726	-4.29228
1	-0.225639	0.498824	-4.27854
1	-1.17409	-0.633988	-5.29857
6	1.80438	-5.59424	-0.45602
1	2.00218	-6.10691	0.508814
1	0.803046	-5.9109	-0.815956
1	2.54428	-5.9691	-1.19486
6	3.34208	-3.69097	0.17609
1	3.46785	-2.59721	0.292821
1	3.54567	-4.14698	1.16709
1	4.11679	-4.06622	-0.525826
6	-0.431135	-0.564344	4.1675
1	-0.41025	0.287771	3.45608
1	-0.892486	-0.219474	5.11691
1	0.623172	-0.840669	4.3706
6	-1.24293	-2.95111	4.55187
1	-0.215165	-3.27418	4.81908
1	-1.76712	-2.67832	5.49259
1	-1.77648	-3.82106	4.11464
6	-5.74815	-2.42397	-0.256739
1	-5.25249	-3.37107	0.039966
1	-6.66796	-2.32563	0.35846
1	-6.05437	-2.51774	-1.31972
6	-5.52872	0.085169	-0.542147
1	-6.53383	0.198862	-0.083548
1	-4.93027	0.981567	-0.281474
1	-5.65726	0.06406	-1.64257
6	6.45096	-0.100955	2.13808
1	6.54441	-1.17989	2.33496
6	6.14543	2.67776	1.62528
1	5.99823	3.74525	1.40234
6	7.39168	2.15272	1.95053
1	8.27052	2.81401	2.00832
6	7.54307	0.758504	2.20104
1	8.5391	0.359122	2.45079
6	2.05665	0.252393	-1.78842
1	2.22923	-0.723768	-1.30313
1	1.68065	0.013688	-2.80484
6	3.3819	0.982793	-1.90291
6	3.45922	2.32707	-2.32385
6	4.57292	0.32183	-1.53349
6	4.69249	2.99837	-2.35211
6	5.80827	0.989849	-1.5627
6	5.87095	2.33382	-1.96812
1	2.53912	2.86453	-2.60444
1	4.51907	-0.721246	-1.18229
1	4.73181	4.05377	-2.66594
1	6.72005	0.465985	-1.23488
1	6.83463	2.86693	-1.96958
6	-1.70359	2.78689	1.49087
1	-1.37919	2.70106	2.54767
1	-0.965248	3.40176	0.943758
6	-1.95613	2.27525	-1.53291
1	-1.29878	3.10606	-1.21399
1	-1.62897	1.89555	-2.52083
8	-2.97466	3.5052	1.5025
6	-3.06266	4.62245	0.727476
8	-2.13217	5.11724	0.115969
8	-3.26037	2.93602	-1.72151
6	-4.14276	2.34096	-2.55025
8	-3.92695	1.30462	-3.16315
6	-4.48508	5.13736	0.711617
1	-4.95332	5.06155	1.7119
1	-4.50032	6.17928	0.344324
1	-5.0656	4.49882	0.014759
6	-5.44989	3.10525	-2.59072
1	-5.27846	4.19767	-2.5443
1	-6.00919	2.83192	-3.50377
1	-6.05554	2.81417	-1.70681
